# Supplementary material for: Redefining the polypill: pros and cons in cardiovascular precision medicine
Source: Front Pharmacol. 2023 Sep 19;14:1268119. doi: 10.3389/fphar.2023.1268119 (PMC10549989; doi:10.3389/fphar.2023.1268119)
Supplement: Supplementary file 1 [file Table1.XLSX]

## Sheet: Polypill details
S. No.	Drug	Drug Class	Gene/Variants involved	Allelic variants	Association/Clinical Indications	Literature	Drug Indications
1	Aspirin (also known as Acetylsalicylic acid)	nonsteroidal anti-inflammatory drugs (NSAIDs); acteylated salicylates	ABCB1	rs1045642	Genotype AA is associated with increased risk of Thrombosis when treated with aspirin and clopidogrel in people with percutaneous coronary intervention as compared to genotypes AG + GG.	PMID:22028352	aspirin; clopidogrel
			AGAP3	rs75750968	Allele A is associated with increased risk of major adverse cardiac events when treated with aspirin and clopidogrel in people with Acute coronary syndrome as compared to allele T.	PMCID:PMC8602039	aspirin; clopidogrel
			B4GALT2	rs1061781	Genotypes CT + TT is associated with decreased platelet reactivity when treated with aspirin and clopidogrel in people with Coronary Artery Disease as compared to genotype CC.	PMID:27213804	aspirin; clopidogrel
					Genotypes CT + TT is associated with decreased platelet aggregation when treated with aspirin and clopidogrel as compared to genotype CC.	PMID:30020015
			CDH13	rs11859453	Genotypes AA + AG is associated with decreased likelihood of Coronary Restenosis or disease progression when treated with aspirin and clopidogrel in people with Coronary Disease as compared to genotype GG.	PMID:31854260	aspirin; clopidogrel
			CDH15	rs72819363	Allele C is associated with increased likelihood of Coronary Restenosis or Disease Progression when treated with aspirin and clopidogrel in people with Coronary Disease as compared to allele A.	PMID:31854260	aspirin; clopidogrel
			CYP2C9	rs1057910	Genotypes AC + CC is associated with increased risk of stent thrombosis when treated with aspirin and clopidogrel in people with percutaneous coronary interventions as compared to genotype AA.	PMID:20833683	aspirin; clopidogrel
				CYP2C9*1; CYP2C9*3	CYP2C9 *1/*3 is associated with increased risk of Gastritis when treated with aspirin in people with Cardiovascular Diseases as compared to CYP2C9 *1/*1.	PMID:26517138	aspirin
					CYP2C9 *1/*3 + *3/*3 is associated with increased risk of stent thrombosis when treated with aspirin and clopidogrel in people with percutaneous coronary interventions as compared to CYP2C9 *1/*1.	PMID:20833683	aspirin; clopidogrel
			CYP2C19	CYP2C19*2	CYP2C19 *2 is associated with increased risk of high on-treatment platelet reactivity when treated with aspirin and clopidogrel in patients undergoing PCI as compared to CYP2C19 *1/*1.	PMID:21511217; PMID:21345843	aspirin; clopidogrel
					CYP2C19 *2 is associated with increased platelet reactivity when treated with aspirin and clopidogrel as compared to CYP2C19 *1/*1.	PMCID:PMC5331771
					CYP2C19 *2 is associated with increased risk of major adverse cardiac events when treated with aspirin and clopidogrel as compared to CYP2C19 *1/*1.
					CYP2C19 *2 is associated with decreased response to aspirin and clopidogrel in people with Acute coronary syndrome as compared to CYP2C19 *1.	PMID:22390861
				CYP2C19*1; CYP2C19*2	CYP2C19 *2/*2 is associated with decreased response to aspirin and clopidogrel in people with Acute coronary syndrome as compared to CYP2C19 *1/*1 + *1/*2.	PMID:25712182	aspirin; clopidogrel
					CYP2C19 *1/*2 + *2/*2 is associated with increased risk of stent thrombosis when treated with aspirin and clopidogrel in people with percutaneous coronary interventions as compared to CYP2C19 *1/*1.	PMID:20833683	aspirin; clopidogrel
					CYP2C19 *1/*2 + *2/*2 is associated with increased non-responsiveness when treated with aspirin and clopidogrel in people with Angina Pectoris as compared to CYP2C19 *1/*1.	PMID:23993903	aspirin; clopidogrel
					CYP2C19 *2/*2 + *1/*2 is associated with increased ADP-induced on treatment platelet aggregation when treated with aspirin and clopidogrel in people with Angina Pectoris as compared to CYP2C19 *1/*1.
					CYP2C19 *2/*2 is associated with decreased relative inhibition of ADP-induced platelet aggregation when treated with aspirin and clopidogrel in people with Angina Pectoris as compared to CYP2C19 *1/*1.
					CYP2C19 *1/*1 is associated with decreased platelet aggregation when treated with aspirin and clopidogrel in people with Acute coronary syndrome and Myocardial Infarction as compared to CYP2C19 *1/*2 + *2/*2.	PMID:28604225	aspirin; clopidogrel
					CYP2C19 *1/*2 + *2/*2 is associated with increased risk of high platelet reactivity when treated with aspirin and clopidogrel in people with percutaneous coronary intervention as compared to CYP2C19 *1/*1.	PMID:24336898	aspirin; clopidogrel
				CYP2C19*3	CYP2C19 *3 is associated with increased risk of High on-treatment platelet reactivity when treated with aspirin and clopidogrel in patients undergoing PCI as compared to CYP2C19 *1/*1.	PMID:21511217	aspirin; clopidogrel
				CYP2C19*1; CYP2C19*3	CYP2C19 *3 is associated with increased risk of high on-treatment platelet reactivity when treated with aspirin and clopidogrel in patients undergoing PCI as compared to CYP2C19 *1/*1.	PMID:21345843	aspirin; clopidogrel
				CYP2C19*1; CYP2C19*2; CYP2C19*3	CYP2C19 *2/*3 is associated with increased maximal platelet aggregation when treated with aspirin, cilostazol and clopidogrel in high risk patients (acute myocaridal infarction, diabetes e.g.) as compared to CYP2C19 *1/*1.	PMCID:PMC3376439	aspirin; cilostazol; clopidogrel
					CYP2C19 *2/*3 is associated with increased high on-treatment platelet reactivity when treated with aspirin, cilostazol and clopidogrel in high risk patients (acute myocaridal infarction, diabetes e.g.) as compared to CYP2C19 *1/*1.
					CYP2C19 *2 + *3 are associated with decreased response to aspirin and clopidogrel as compared to CYP2C19 *1/*1.	PMID:27348249	aspirin; clopidogrel
				CYP2C19*1; CYP2C19*17	CYP2C19 *17 is associated with decreased risk of major adverse cardiac events (mace) when treated with aspirin and clopidogrel as compared to CYP2C19 *1/*1.	PMCID:PMC5331771	aspirin; clopidogrel
					CYP2C19 *17 is associated with decreased platelet reactivity when treated with aspirin and clopidogrel as compared to CYP2C19 *1/*1.
					CYP2C19 *17/*17 + *1/*17 is associated with decreased likelihood of Inflammation when treated with aspirin, clopidogrel and prasugrel in people with Tobacco Use Disorder as compared to CYP2C19 *1/*1.	PMID:25916518	aspirin; clopidogrel; prasugrel
				CYP2C19*1; CYP2C19*2; CYP2C19*3; CYP2C19*8	CYP2C19 *2 + *3 + *8 are associated with decreased risk of composite endpoints (transient ischemic attack (tia), stroke, myocardial infarction, or death) when treated with aspirin and clopidogrel as compared to CYP2C19 *1/*1.	PMCID:PMC4915569	aspirin; clopidogrel
				CYP2C19*1; CYP2C19*2; CYP2C19*17	CYP2C19 *2 is associated with increased platelet aggregation when treated with aspirin and clopidogrel as compared to CYP2C19 *1 + *17.	PMID:30020015	aspirin; clopidogrel
				CYP2C19*1; CYP2C19*2; CYP2C19*3; CYP2C19*17	CYP2C19 *1/*2 + *1/*3 + *2/*2 + *2/*3 + *3/*3 + *2/*17 + *3/*17 (assigned as poor metabolizers and intermediate metabolizers phenotype) is associated with increased likelihood of Thrombosis, Death, Sudden, Cardiac or Myocardial Infarction when treated with aspirin and clopidogrel in people with Acute coronary syndrome as compared to CYP2C19 *1/*1 + *1/*17 (assigned as normal metabolizers and rapi…	PMID:37045504	aspirin; clopidogrel
					CYP2C19 *1/*2 + *1/*3 + *2/*17 + *3/*17 + *2/*2 + *2/*3 + *3/*3 are associated with decreased response to aspirin and clopidogrel in people with Stroke as compared to CYP2C19 *1/*1 + *1/*17 + *17/*17.	PMID:29520080
				rs4244285	Genotype AA + AG is associated with decreased response to aspirin and clopidogrel in people with percutaneous coronary interventions and drug-eluting stents as compared to genotype GG.	PMID:19268736	aspirin; clopidogrel
					Genotype AA + AG is associated with increased risk of Thrombosis when treated with aspirin and clopidogrel in people with percutaneous coronary intervention as compared to genotype GG.	PMID:22028352
					Genotypes AA + AG is associated with increased risk of stent thrombosis when treated with aspirin and clopidogrel in people with percutaneous coronary interventions as compared to genotype GG.	PMID:20833683
					Genotype AA is associated with increased risk of cardiovascular events when treated with aspirin and clopidogrel in people with ST-segment elevation myocardial infarction (STEMI) as compared to genotypes AG + GG.	PMID:22940005
					Allele A is associated with decreased response to aspirin and clopidogrel in people with Coronary Artery Disease as compared to allele G.	PMCID:PMC3061841
					Allele A is associated with increased platelet reactivity when treated with aspirin and clopidogrel in people with Ischemic Attack (transient or stroke) as compared to allele G.	PMID:34954768
					Allele A is associated with higher composite outcome (cardiac death, non fatal myocardial infarction and stent thrombosis) up to 12 months follow up when treated with aspirin and clopidogrel in people with drug-eluting stents as compared to allele G.	PMID:21700758
				rs12248560	Allele T is associated with increased response to aspirin and clopidogrel in people with Coronary Artery Disease as compared to allele C.	PMCID:PMC3061841	aspirin; clopidogrel
					Genotypes CT + TT is associated with decreased risk of Thrombosis when treated with aspirin and clopidogrel in people with percutaneous coronary intervention as compared to genotype CC.	PMID:22028352	aspirin; clopidogrel
			CYP2D6	rs28360521	Genotype CC is associated with increased risk of Gastrointestinal Hemorrhage when treated with aspirin as compared to genotypes CT + TT.	PMCID:PMC3867469	aspirin
			CYP4F2	rs3093135	Allele T is associated with increased likelihood of Epistaxis, Gastrointestinal Hemorrhage, Hematoma, Hematuria and Thrombosis when treated with aspirin and ticagrelor in people with Coronary Artery Disease as compared to allele A.	PMID:31124413	aspirin; ticagrelor
					Allele T is associated with increased likelihood of Epistaxis, Gastrointestinal Hemorrhage, Hematoma, Hematuria and Thrombosis when treated with aspirin and clopidogrel in people with Coronary Artery Disease as compared to allele A.		aspirin; clopidogrel
					Genotype AA is associated with decreased platelet aggregation when treated with aspirin and ticagrelor in people with Acute coronary syndrome and Myocardial Infarction as compared to genotypes AT + TT.	PMID:28604225	aspirin; ticagrelor
				rs2108622	Genotypes CC + CT is associated with decreased response to aspirin and clopidogrel in people with Acute coronary syndrome as compared to genotype TT.	PMID:25712182	aspirin; clopidogrel
					Genotype CT is associated with increased platelet aggregation with epinephrine when treated with aspirin and clopidogrel in people with Acute coronary syndrome as compared to genotypes CC + TT.	PMID:24418943	aspirin; clopidogrel
			ECHS1	rs140410716	Allele T is associated with increased risk of major adverse cardiac events (mace) when treated with aspirin and clopidogrel in people with Acute coronary syndrome as compared to allele C.	PMCID:PMC8602039	aspirin; clopidogrel
			EFR3A	rs4736529	Allele G is associated with increased risk of major adverse cardiac events when treated with aspirin and clopidogrel in people with Acute coronary syndrome as compared to allele C.	PMCID:PMC8602039	aspirin; clopidogrel
			F13A1	rs5985	Genotype AA is associated with decreased fibrin clot formation time when treated with aspirin and clopidogrel in people with Coronary Artery Disease as compared to genotype CC.	PMCID:PMC4295494	aspirin; clopidogrel
					Genotypes AA + AC is associated with increased risk of Myocardial Infarction and death when treated with aspirin and clopidogrel in people with Coronary Artery Disease as compared to genotype CC.
					Genotypes AA + AC are associated with increased inhibition of FXIII activation by aspirin when treated with aspirin in men as compared to genotype CC.	PMID:12515735	aspirin
			F2R	rs168753	Allele T is associated with decreased platelet reactivity when treated with aspirin and clopidogrel in people with Ischemic Attack, Transient or Stroke as compared to allele A.	PMID:34954768	aspirin; clopidogrel
			FCER1G	rs11587213	Genotype AA is associated with increased risk of aspirin-intolerant asthma when exposed to aspirin in people with Asthma as compared to genotypes AG + GG.	PMID:18595682	aspirin
			GP1BA	rs6065	Genotypes CT + TT are associated with increased response to aspirin in men as compared to genotype CC.	PMID:18417193	aspirin
					Genotype CC is associated with increased risk of aspirin resistance when treated with aspirin in healthy individuals as compared to genotypes CT + TT.	PMID:17245331	aspirin
			GP6	rs1613662	Genotype AG is associated with increased risk of non-response to aspirin when treated with aspirin in people with Coronary Artery Disease as compared to genotype GG.	PMID:16493486	aspirin
			GPX1	rs1050450	Allele A is associated with increased risk of in-stent restenosis when treated with aspirin, Beta Blocking Agents, clopidogrel and hmg coa reductase inhibitors in men with Coronary Artery Disease as compared to allele G.	PMID:22890915	aspirin; Beta Blocking Agents; clopidogrel; hmg coa reductase inhibitors
			IL1B	rs1143627	Allele A is associated with Peptic Ulcer when treated with aspirin in people with Cardiovascular Diseases as compared to allele G.	PMID:19448967	aspirin
			IRS1	rs13431554	Genotypes AG + GG are associated with increased platelet reactivity when treated with aspirin and clopidogrel in people with Coronary Artery Disease and Diabetes Mellitus, Type 2 as compared to genotype AA.	PMCID:PMC4804508	aspirin; clopidogrel
			ITGA2	rs1126643	Genotypes CT + TT are associated with increased collagen-induced platelet aggregation when treated with aspirin and clopidogrel in patients undergoing coronary stenting as compared to genotype CC.	PMID:15205592	aspirin; clopidogrel
					Genotypes CT + TT are associated with increased platelet aggregation after stimuli with adenosine diphosphate, collagen, and epinephrine when treated with aspirin and clopidogrel in people with Coronary Disease as compared to genotype CC.	PMID:16214444
					Genotypes CT + TT are associated with increased risk of residual platelet reactivity when treated with aspirin and clopidogrel in people with Myocardial Infarction as compared to genotype CC.	PMID:17157856
				rs1062535	Genotypes AA + AG are associated with increased risk of residual platelet reactivity when treated with aspirin and clopidogrel in people with Myocardial Infarction as compared to genotype GG.
			ITGB3	rs5918	Genotype TT is associated with increased risk of inadequate inhibition of platelet activity when treated with aspirin as compared to genotypes CC + CT.	PMID:20138334	aspirin
					Genotype TT is associated with aspirin-depressed thrombin generation and prolonged bleeding time after aspirin when treated with aspirin in people with Coronary Artery Disease as compared to genotypes CC + CT.	PMID:16675000	aspirin
					Genotype CT is associated with decreased platelet inhibition by aspirin when exposed to aspirin in people with Coronary Artery Disease as compared to genotype TT.	PMID:16458133	aspirin
					Genotype CT is associated with increased blood loss when exposed to aspirin in people with Coronary Artery Disease as compared to genotype TT.	PMID:16153930	aspirin
					Genotype CT is associated with increased sensitivity to aspirin when assayed with aspirin as compared to genotypes CC + TT.	PMID:10704169	aspirin
					Genotypes CC + CT are associated with shorter bleeding time when exposed to aspirin in healthy individuals as compared to genotype TT.	PMID:11054089	aspirin
					Genotypes CC + CT is associated with decreased risk of Thrombosis when treated with aspirin and clopidogrel in people with percutaneous coronary intervention as compared to genotype TT.	PMID:22028352	aspirin; clopidogrel
					Genotypes CC + CT are associated with increased risk of the lack of aspirin effect when treated with aspirin in men as compared to genotype TT.	PMID:10459913	aspirin
			KRTAP10-4; TSPEAR	rs201441480	Allele A is associated with increased risk of major adverse cardiac events when treated with aspirin and clopidogrel in people with Acute coronary syndrome as compared to allele C.	PMCID:PMC8602039	aspirin; clopidogrel
			LPA	rs3798220	Genotype CT is associated with decreased risk of Myocardial Infarction when treated with aspirin in women.	PMCID:PMC2678922	aspirin
			LTC4S	rs730012	Genotypes AC + CC are associated with increased risk of sensitivity to aspirin when exposed to aspirin as compared to genotype AA.	PMID:15100686	aspirin
			MYOM2	rs17064642	Genotypes CC + CT are associated with increased risk of major adverse cardiac events (mace) when treated with aspirin and clopidogrel in people with Acute coronary syndrome as compared to genotype TT.	PMCID:PMC8602039	aspirin; clopidogrel
			NOS3	rs1799983	Allele T is associated with increased risk of in-stent restenosis when treated with aspirin, Beta Blocking Agents, clopidogrel and hmg coa reductase inhibitors in men with Coronary Artery Disease as compared to allele G.	PMID:22890915	aspirin; Beta Blocking Agents; clopidogrel; hmg coa reductase inhibitors
			P2RY1	rs1065776	Genotype CT is associated with increased risk of aspirin-resistant phenotype when treated with aspirin as compared to genotype TT.	PMID:15757620	aspirin
					Genotype CT is associated with increased net decrease in AA-induced platelet aggregation after aspirin treatment when treated with aspirin in healthy individuals as compared to genotype CC.	PMID:17559347	aspirin
			P2RY12	rs2046934	Genotypes AG + GG are associated with increased platelet reactivity when treated with aspirin and clopidogrel as compared to genotype AA.	PMCID:PMC5331771	aspirin; clopidogrel
					Genotypes AG + GG are associated with increased risk of major adverse cardiac events when treated with aspirin and clopidogrel as compared to genotype AA.
			PEAR1	rs3737224	Allele T is associated with high on-treatment platelet reactivity when treated with aspirin and clopidogrel as compared to allele C.	PMID:26962983	aspirin; clopidogrel
				rs41273215	Allele T is associated with high on-treatment platelet reactivity when treated with aspirin and clopidogrel as compared to allele C.
				rs12041331	Genotypes AA + AG is associated with decreased platelet aggregation when treated with aspirin and clopidogrel as compared to genotype GG.	PMID:35880550	aspirin; clopidogrel
				rs12041331	Genotypes AA + AG are associated with increased cardiovascular events in patients undergoing PCI when treated with aspirin and clopidogrel as compared to genotype GG.	PMCID:PMC3715320	aspirin; clopidogrel
				rs12041331	Genotypes AA + AG are associated with increased risk of Myocardial Infarction when treated with aspirin as compared to genotype GG.	PMCID:PMC3715320	aspirin
				rs12041331	Allele A is associated with decreased collagen induced platelet aggregation after Aspirin or dual antiplatelet therapy (DAPT) administration when treated with aspirin and clopidogrel as compared to allele G.	PMCID:PMC3715320	aspirin; clopidogrel
				rs12041331	Genotypes AA + AG are associated with increased cardiovascular events in patients undergoing PCI when treated with aspirin and clopidogrel as compared to genotype GG.	PMCID:PMC3715320	aspirin; clopidogrel
				rs12041331	Genotypes AA + AG are associated with increased response to aspirin, clopidogrel or prasugrel as compared to genotype GG.	PMID:28820077	aspirin; clopidogrel; prasugrel
				rs57731889	Genotype TT is associated with low on-treatment platelet reactivity when treated with aspirin and clopidogrel as compared to genotypes CC + CT.	PMID:26962983	aspirin; clopidogrel
				rs2768759	Genotypes AC + CC are associated with decreased response to aspirin or prasugrel as compared to genotype AA.	PMID:28820077	aspirin; prasugrel
				rs11264580	Allele C is associated with high on-treatment platelet reactivity when treated with aspirin and clopidogrel as compared to allele T.	PMID:26962983	aspirin; clopidogrel
				rs2644592	Allele G is associated with high on-treatment platelet reactivity when treated with aspirin and clopidogrel as compared to allele A.	PMID:26962983	aspirin; clopidogrel
			PLA2G4A	rs12746200	Allele G is associated with increased risk of Urticaria when treated with acetaminophen, aspirin, diclofenac, propionic acid derivatives or Pyrazolones as compared to genotype AA.	PMID:26398624	acetaminophen; aspirin; diclofenac; propionic acid derivatives; Pyrazolones
			PLCG1	rs2228246	Allele G is associated with increased risk of Angioedema when treated with acetaminophen, aspirin, diclofenac, propionic acid derivatives and Pyrazolones as compared to genotype AA.	PMID:26398624	acetaminophen; aspirin; diclofenac; propionic acid derivatives; Pyrazolones
			PON1	rs662	Genotypes CT + TT is associated with decreased relative inhibition of ADP-induced platelet aggregation when treated with aspirin and clopidogrel in people with Angina Pectoris as compared to genotype CC.	PMID:23993903	aspirin; clopidogrel
					Genotypes CT + TT is associated with increased non-responsiveness when treated with aspirin and clopidogrel in people with Angina Pectoris as compared to genotype CC.
			PPARG	rs3856806	Genotype TT is associated with increased decline in FEV 1 after aspirin provocation when exposed to aspirin in people with Asthma as compared to genotypes CC + CT.	PMCID:PMC2831569	aspirin
			PTGER2	rs1353411	Genotype GG is associated with increased risk of aspirin-intolerant asthma when exposed to aspirin in people with Asthma as compared to genotypes AA + AG.	PMID:17496729	aspirin
			PTGS1	rs10306114	Allele G is associated with increased risk of non-response to aspirin when treated with aspirin in people with Coronary Artery Disease as compared to genotype AA.	PMID:16493486	aspirin
					Genotypes AG + GG are associated with increased risk of cardiovascular events when treated with aspirin and clopidogrel in people with ST-segment elevation myocardial infarction (STEMI) as compared to genotype AA.	PMID:22940005	aspirin; clopidogrel
			PTGS2	rs20417	Allele G is associated with increased risk of Coronary Disease in people not taking aspirin as compared to allele C.	PMCID:PMC2244790	aspirin
					Allele G is associated with decreased risk of Coronary Disease when treated with aspirin as compared to allele C.
			TBXA2R	rs4523	Genotype AA is associated with increased risk of aspirin resistance when treated with aspirin in healthy individuals as compared to genotypes AG + GG.	PMID:17245331	aspirin
					Genotype AA is associated with increased risk of high on-aspirin residual platelet reactivity when treated with aspirin in people with off-pump coronary artery bypass grafting as compared to genotypes AG + GG.	PMID:23688183	aspirin
				rs1131882	Allele A is associated with increased risk of Death when treated with aspirin in people with Diabetes Mellitus, Type 2 as compared to allele G.	PMCID:PMC5352797	aspirin
			TNFRSF11A	rs1805034	Allele C is associated with increased risk of Angioedema and Urticaria when treated with acetaminophen, aspirin, diclofenac, propionic acid derivatives and Pyrazolones as compared to genotype TT.	PMID:26398624	acetaminophen; aspirin; diclofenac; propionic acid derivatives; Pyrazolones
			WDR24	rs11640115	Allele G is associated with increased risk of major adverse cardiac events when treated with aspirin and clopidogrel in people with Acute coronary syndrome as compared to allele A.	PMCID:PMC8602039	aspirin; clopidogrel
			ZDHHC3	rs3749187	Allele A is associated with increased risk of major adverse cardiac events when treated with aspirin and clopidogrel in people with Acute coronary syndrome as compared to allele G.	PMCID:PMC8602039	aspirin; clopidogrel
2	Atenolol	Beta-1-selective adrenergic antagonist or blocker	ABCB1	rs10267099	Allele G is associated with increased risk of Hypercholesterolemia due to atenolol in people with Hypertension as compared to allele A.	PMCID:PMC3792156	atenolol
				rs3213619	Allele G is associated with increased risk of Hypercholesterolemia due to atenolol in people with Hypertension as compared to allele A.		atenolol
			ACY3	rs2514036	Allele C is associated with decreased diastolic blood pressure and systolic blood pressure when treated with atenolol or bisoprolol in men with Hypertension as compared to allele T.	PMID:28353407	atenolol; bisoprolol
			ADRA2A	rs1800545	Genotype GG is associated with increased response to atenolol in people with Hypertrophy, Left Ventricular as compared to genotypes AA + AG.	PMID:15614026	atenolol
			ADRB1	rs1801253	Genotypes CG + GG are associated with increased response to atenolol, carvedilol, diltiazem, metoprolol or verapamil in people with Atrial Fibrillation as compared to genotype CC.	PMCID:PMC3245828	atenolol; carvedilol; diltiazem; metoprolol; verapamil
					Genotype CC is associated with increased reduction in blood pressure when treated with atenolol in healthy individuals as compared to genotype GG.	PMID:12709726	atenolol
					Allele C is associated with increased response to atenolol in healthy individuals as compared to allele G.	PMCID:PMC2757009	atenolol
			ADRB2	rs1042713	Genotype AA is associated with increased response to atenolol or metoprolol in people with Tachycardia as compared to genotypes AG + GG.	PMCID:PMC6773496	atenolol; metoprolol
				rs1042714	Genotypes CG + GG are associated with increased response to atenolol and enalapril in people with Hypertrophy, Left Ventricular as compared to genotype CC.	PMID:17178264	atenolol; enalapril
					Genotypes CG + GG are not associated with response to atenolol in people with Hypertrophy, Left Ventricular as compared to genotype CC.		atenolol
					Genotype GG is associated with increased risk of Hypertriglyceridemia due to atenolol or metoprolol in people with Hypertension as compared to genotypes CC + CG.	PMID:16027735	atenolol; metoprolol
			AGT	rs4762	Genotype AG is associated with increased response to atenolol or irbesartan in people with Hypertrophy, Left Ventricular as compared to genotype GG.	PMID:11910301	atenolol; irbesartan
				rs5051	Genotypes CT + TT are associated with increased response to atenolol in people with Hypertension as compared to genotype CC.	PMID:14700505	atenolol
				rs699	Genotypes AG + GG are associated with increased response to atenolol in people with Hypertension as compared to genotype AA.	PMID:14700505	atenolol
			DPYS	rs2669429	Genotypes AG + GG is associated with increased severity of Hyperglycemia when treated with atenolol in people with Hypertension as compared to genotype AA.	PMCID:PMC5310671	atenolol
			EDN1	rs5370	Genotypes GT + TT are not associated with response to atenolol and irbesartan in women with Essential hypertension as compared to genotype GG.	PMID:15188945	atenolol; irbesartan
			FTO	rs12595985	Genotype AA is associated with increased risk of Hypercholesterolemia due to atenolol in people with Hypertension as compared to genotypes AC + CC.	PMCID:PMC3792156	atenolol
				rs9940629	Allele G is associated with Hypercholesterolemia due to atenolol in people with Hypertension as compared to allele A.	PMCID:PMC3792156
			GALNT2	rs2144300	Allele C is associated with Hypercholesterolemia due to atenolol in people with Hypertension as compared to allele T.	PMCID:PMC3792156	atenolol
				rs2144297	Allele T is associated with Hypercholesterolemia due to atenolol in people with Hypertension as compared to allele C.	PMCID:PMC3792156
			GNB3	rs5443	Genotype CC is associated with increased response to atenolol in women with Essential hypertension as compared to genotype TT.	PMID:20235788	atenolol
					Genotype CC is associated with increased response to atenolol in people with Essential hypertension as compared to genotypes CT + TT.
				rs11064426	Genotype AA is associated with increased response to atenolol in people with Essential hypertension as compared to genotype CC.
					Genotype AA is associated with increased response to atenolol in women with Essential hypertension as compared to genotypes AC + CC and CC.
				rs2301339	Genotype GG is associated with increased response to atenolol in people, especially women with Essential hypertension as compared to genotypes AA + AG.
					Genotype GG is associated with increased response to atenolol in women with Essential hypertension as compared to genotype AA.
			GRK4	rs1801058	Genotype TT is associated with increased risk of adverse cardiovascular outcomes when treated with atenolol or verapamil in people with hypertension and coronory artery disease.	PMCID:PMC3462355	atenolol; verapamil
				rs2960306	Allele T is associated with decreased response to atenolol in people with Hypertension as compared to allele G.		atenolol
			GRK5	rs2230345	Genotypes AT + TT are associated with decreased risk of adverse cardiovascular outcomes when treated with atenolol, hydrochlorothiazide, trandolapril and verapamil in people with Hypertension and Coronary Artery Disease as compared to genotype AA.	PMCID:PMC3028503	atenolol; hydrochlorothiazide; trandolapril; verapamil
			LINC02011	rs294610	Allele A is associated with increased response to atenolol or metoprolol in people with Hypertension as compared to allele C.	PMCID:PMC6742943	atenolol; metoprolol
			LRRC15	rs11313667	Allele del is associated with increased response to atenolol, hydrochlorothiazide or metoprolol in people with Hypertension as compared to allele C.	PMCID:PMC4752391	atenolol; hydrochlorothiazide; metoprolol
			NR1H3	rs11039149	Allele G is associated with decreased risk of Myocardial Infarction and Stroke when treated with atenolol and verapamil in people with Coronary Artery Disease and Hypertension as compared to allele A.	PMCID:PMC3093636	atenolol; verapamil
			OR10P1	rs17117817	Allele G is associated with decreased response to atenolol or metoprolol in people with Hypertension as compared to allele T.	PMCID:PMC5866313	atenolol; metoprolol
			PAH	rs2245360	Genotype AA is associated with increased likelihood of Insulin Resistance when treated with atenolol in people with Hypertension as compared to genotypes AG + GG.	PMCID:PMC4050976	atenolol
			PLA2G4A	rs10157410	Allele C is associated with increased risk of Hypercholesterolemia due to atenolol in people with Hypertension as compared to allele G.	PMCID:PMC3792156	atenolol
			PLEKHH2	rs11124945	Allele G is associated with decreased risk of Diabetes Mellitus when exposed to atenolol or verapamil in people with Hypertension as compared to allele A.	PMCID:PMC5368017	atenolol; verapamil
			PRKCB	rs11649514	Genotypes GT + TT is associated with increased likelihood of Hyperglycemia when treated with atenolol in people with Essential hypertension as compared to genotype GG.	PMCID:PMC4915567	atenolol
			PROX1	rs340874	Allele C is associated with increased glucose elevation when treated with atenolol in people with Hypertension as compared to allele T.	PMCID:PMC3945213	atenolol
			PTGS2	rs4648287	Allele G is associated with increased likelihood of Hypercholesterolemia due to atenolol in people with Hypertension as compared to allele A.	PMCID:PMC3792156	atenolol
			RRP1B	rs9306160	Allele T is associated with increased response to atenolol in people with Hypertension as compared to allele C.	PMID:31327267	atenolol
			SLC25A31	rs201279313	Genotype TTA/del is associated with increased response to atenolol, hydrochlorothiazide or metoprolol in people with Hypertension as compared to genotype TTA/TTA.	PMCID:PMC4752391	atenolol; hydrochlorothiazide; metoprolol
			SLC4A1	rs45545233	Genotypes CC + CT are associated with decreased response to atenolol or metoprolol in people with Hypertension as compared to genotype TT.	PMCID:PMC6742943	atenolol; metoprolol
			SNX9	rs2364349	Allele A is associated with decreased response to atenolol or metoprolol in people with Hypertension as compared to allele G.	PMCID:PMC5866313	atenolol; metoprolol
			STN1	rs4387287	Allele A is associated with decreased response to atenolol in people with Hypertension as compared to allele C.	PMID:31327267	atenolol
			TBX2	rs8068318	Allele C is associated with decreased response to atenolol in people with Hypertension as compared to allele T.	PMID:31327267	atenolol
			XIRP2	rs7606603	Allele C is associated with decreased response to atenolol in people with Hypertension as compared to allele T.	PMCID:PMC5901893	atenolol
			ZMAT4	rs1367094	Allele T is associated with increased response to atenolol or metoprolol in people with Hypertension as compared to allele C.	PMCID:PMC4752391	atenolol; metoprolol
3	Hydrochlorothiazide	thiazide-type diuretic; blood-pressure lowering drug	ACE	rs1799752	Genotype del/del is associated with increased reduction in systolic blood pressure when treated with hydrochlorothiazide in people with Essential hypertension as compared to genotypes ATACAGTCACTTTTTTTTTTTTTTTGAGACGGAGTCTCGCTCTGTCGCCC/ATACAGTCACTTTTTTTTTTTTTTTGAGACGGAGTCTCGCTCTGTCGCCC + ATACAGTCACTTTTTTTTTTTTTTTGAGACGGAGTCTCGCTCTGTCGCCC/del.	PMID:21269061	hydrochlorothiazide
					Genotype del/del is associated with increased reduction in blood pressure when treated with hydrochlorothiazide in men with Essential hypertension as compared to genotype ATACAGTCACTTTTTTTTTTTTTTTGAGACGGAGTCTCGCTCTGTCGCCC/ATACAGTCACTTTTTTTTTTTTTTTGAGACGGAGTCTCGCTCTGTCGCCC.	PMID:12371972
					Genotype ATACAGTCACTTTTTTTTTTTTTTTGAGACGGAGTCTCGCTCTGTCGCCC/ATACAGTCACTTTTTTTTTTTTTTTGAGACGGAGTCTCGCTCTGTCGCCC is associated with increased reduction in blood pressure when treated with hydrochlorothiazide in women with Essential hypertension as compared to genotype del/del.
					Genotype ATACAGTCACTTTTTTTTTTTTTTTGAGACGGAGTCTCGCTCTGTCGCCC/ATACAGTCACTTTTTTTTTTTTTTTGAGACGGAGTCTCGCTCTGTCGCCC is associated with increased hydrochlorothiazide induced potassium excretion when treated with hydrochlorothiazide in men with Hypertension as compared to genotype del/del.	PMID:16450155
			ADD1	rs4961	Genotypes GT + TT are associated with increased reduction in blood pressure when treated with hydrochlorothiazide in people with Hypertension as compared to genotype GG.	PMID:18591455	hydrochlorothiazide
					Genotypes GT + TT are associated with increased reduction in mean blood pressure when treated with hydrochlorothiazide in people with Hypertension as compared to genotype GG.	PMID:11882573
					Genotype TT is associated with increased hydrochlorothiazide induced calcium retention when treated with hydrochlorothiazide in men with Hypertension as compared to genotype GG.	PMID:16450155
					Genotype GT is associated with increased reduction in mean arterial pressure when treated with hydrochlorothiazide in people with Essential hypertension as compared to genotype GG.	PMID:9149697
					Allele T is associated with decreased absolute mean blood pressure when treated with hydrochlorothiazide in people with Hypertension as compared to genotype GG.	PMID:12623934
					Genotypes GT + TT are associated with increased reduction in mean blood pressure when treated with hydrochlorothiazide in people with Hypertension as compared to genotype GG.	PMID:10523341
					Genotypes GT + TT is associated with increased response to hydrochlorothiazide as compared to genotype GG.	PMID:23863317
			ADO	rs10995311	Allele C is associated with decreased response to hydrochlorothiazide in people with Hypertension as compared to allele G.	PMID:31327267	hydrochlorothiazide
			ADRB2	rs2400707	Genotypes AA + AG are associated with increased reduction in whole day ambulatory blood pressure when treated with hydrochlorothiazide in people with Essential hypertension as compared to genotype GG.	PMID:16172412	hydrochlorothiazide
			AGT	rs5051	Allele T is associated with increased reduction in blood pressure when treated with hydrochlorothiazide in women with Essential hypertension as compared to allele C.	PMID:14735111	hydrochlorothiazide
			AGTR1	rs5186	Allele A is associated with increased reduction in blood pressure when treated with hydrochlorothiazide in women with Essential hypertension as compared to allele C.	PMID:14735111	hydrochlorothiazide
			ALDH1A2	rs261316	Allele T is associated with decreased response to atenolol and hydrochlorothiazide in people with Hypertension as compared to allele C.	PMCID:PMC5721751	atenolol; hydrochlorothiazide
			BEST3	rs61747221	Genotypes AA + AG is associated with increased response to hydrochlorothiazide in people with Hypertension as compared to genotype GG.	PMID:30289819	hydrochlorothiazide
			CDCA3; GNB3	rs5443	Genotype TT is associated with increased reduction in blood pressure when treated with hydrochlorothiazide in people with Essential hypertension as compared to genotype CC.	PMID:11230366	hydrochlorothiazide
			CSK	rs1378942	Allele C is associated with decreased response to hydrochlorothiazide in people with Hypertension as compared to allele A.	PMID:31327267	hydrochlorothiazide
			C5orf56	rs12521868	Allele G is associated with decreased response to hydrochlorothiazide in people with Hypertension as compared to allele T.	PMID:31327267	hydrochlorothiazide
			DOT1L	rs2269879	Genotypes CT + TT are associated with increased response to hydrochlorothiazide in people with Hypertension as compared to genotype CC.	PMCID:PMC3320544	hydrochlorothiazide
			ERCC6L2	rs238	Allele A is associated with decreased response to diuretics, hydrochlorothiazide or Thiazides, plain in people with Hypertension as compared to allele G.	PMCID:PMC3780966	diuretics; hydrochlorothiazide; Thiazides, plain
			GRK5	rs2230345	Genotypes AT + TT are associated with decreased risk of adverse cardiovascular outcomes when treated with atenolol, hydrochlorothiazide, trandolapril and verapamil in people with Hypertension and Coronary Artery Disease as compared to genotype AA.	PMCID:PMC3028503	atenolol; hydrochlorothiazide; trandolapril; verapamil
			GPR83	rs3758785	Genotype GG is associated with decreased response to hydrochlorothiazide in people with essential hypertension as compared to genotype AA.	PMCID:PMC3530397	hydrochlorothiazide
			HSD3B1	rs7553527	Genotypes CC + CT is associated with increased response to hydrochlorothiazide in people with Hypertension as compared to genotype TT.	PMCID:PMC5145728	hydrochlorothiazide
			HMGCS2	rs9943291	Allele G is associated with increased severity of Hyperglycemia when treated with chlorothiazide or hydrochlorothiazide in people with Hypertension as compared to allele T.	PMID:29523524	chlorothiazide; hydrochlorothiazide
			KCNJ1	rs675388	Allele A is associated with increased likelihood of Diabetes Mellitus when treated with hydrochlorothiazide in people with Hypertension as compared to allele G.	PMCID:PMC3529742	hydrochlorothiazide
				rs11600347	Allele A is associated with increased likelihood of Diabetes Mellitus when treated with hydrochlorothiazide in people with Hypertension as compared to allele C.
				rs658903	Allele A is associated with decreased likelihood of Diabetes Mellitus when treated with hydrochlorothiazide in people with Hypertension as compared to allele T.
				rs59172778	Genotype AG is associated with increased serum potassium when treated with hydrochlorothiazide in people with Hypertension as compared to genotype AA.
				rs17137967	Genotypes CC + CT are associated with increased fasting glucose when treated with hydrochlorothiazide in people with Hypertension as compared to genotype TT.
				rs12795437	Allele C is associated with increased likelihood of Diabetes Mellitus when treated with hydrochlorothiazide in people with Hypertension as compared to allele G.
			LRRC15	rs11313667	Allele del is associated with increased response to atenolol, hydrochlorothiazide or metoprolol in people with Hypertension as compared to allele C.	PMCID:PMC4752391	atenolol; hydrochlorothiazide; metoprolol
			NOS3	rs1799983	Genotype GG is associated with increased reduction in diastolic blood pressure when treated with hydrochlorothiazide in people with Essential hypertension as compared to genotypes GT + TT.	PMID:14553962	hydrochlorothiazide
			NEDD4L	rs4149601	Allele A is associated with increased response to hydrochlorothiazide in people with Hypertension as compared to genotype GG.	PMID:19635985	hydrochlorothiazide
					Genotypes AG + GG are associated with increased response to hydrochlorothiazide in people with Hypertension as compared to genotype AA.	PMCID:PMC3756535
				rs75982813	Genotypes AG + GG are associated with increased response to hydrochlorothiazide in people with Hypertension as compared to genotype AA.
				rs292449	Genotypes CC + CG are associated with increased response to hydrochlorothiazide in people with Hypertension as compared to genotype GG.
			NELL1	rs12279250	Allele C is associated with increased plasma triglycerides when treated with hydrochlorothiazide in people with Hypertension as compared to allele T.	PMCID:PMC3812324	hydrochlorothiazide
			NUCB2	rs757081	Allele C is associated with decreased response to hydrochlorothiazide in people with Hypertension as compared to allele G.	PMID:31327267	hydrochlorothiazide
			PDE3A	rs12579720	Allele C is associated with increased response to hydrochlorothiazide in people with Hypertension as compared to allele G.	PMID:31327267	hydrochlorothiazide
			PLCE1	rs932764	Allele A is associated with decreased response to hydrochlorothiazide in people with Hypertension as compared to allele G.	PMID:31327267	hydrochlorothiazide
			PRKAG2	rs10224002	Allele A is associated with increased response to hydrochlorothiazide in people with Hypertension as compared to allele G.	PMID:31327267	hydrochlorothiazide
			PRKCA	rs4791040	Allele T is associated with decreased response to diuretics, hydrochlorothiazide or Thiazides, plain in people with Hypertension as compared to allele C.	PMCID:PMC3780966	diuretics; hydrochlorothiazide; Thiazides, plain
				rs16960228	Allele A is associated with increased response to diuretics, hydrochlorothiazide or Thiazides, plain in people with Hypertension as compared to allele G.
			REN	rs11240688	Genotype GG is associated with increased reduction in SBP when treated with hydrochlorothiazide in people with Essential hypertension as compared to genotypes AA + AG.	PMID:21261619	hydrochlorothiazide
			SCNN1G	rs5729	Genotype TT is associated with decreased reduction in office diastolic blood pressure when treated with hydrochlorothiazide in people with Essential hypertension as compared to genotypes AA + AT.	PMID:16172412	hydrochlorothiazide
				rs5723	Genotype CC is associated with decreased reduction in office diastolic blood pressure when treated with hydrochlorothiazide in people with Essential hypertension as compared to genotypes CG + GG.
			SLC25A31	rs201279313	Genotype TTA/del is associated with increased response to atenolol, hydrochlorothiazide or metoprolol in people with Hypertension as compared to genotype TTA/TTA.	PMCID:PMC4752391	atenolol; hydrochlorothiazide; metoprolol
			TCF7L2	rs4132670	Allele A is associated with increased risk of diabetes when treated with hydrochlorothiazide in people with Hypertension as compared to allele G.	PMCID:PMC3893755	hydrochlorothiazide
				rs7917983	Allele T is associated with increased risk of Diabetes Mellitus when treated with hydrochlorothiazide in people with Hypertension as compared to allele C.
				rs4506565	Allele T is associated with increased risk of Diabetes Mellitus when treated with hydrochlorothiazide in people with Hypertension as compared to allele A.
			TTC6	rs177852	Genotypes CC + CT is associated with increased response to hydrochlorothiazide in people with Hypertension as compared to genotype TT.	PMCID:PMC5145728	hydrochlorothiazide
			TXNDC11	rs3784921	Allele G is associated with decreased response to hydrochlorothiazide in people with Hypertension as compared to allele T.	PMCID:PMC5901893	hydrochlorothiazide
			VASP	rs10995	Genotypes AG + GG are associated with increased response to hydrochlorothiazide in people with Hypertension as compared to genotype AA.	PMCID:PMC5298887	hydrochlorothiazide
			WNK1	rs880054	Genotype TT is associated with decreased reduction in SBP when treated with hydrochlorothiazide in people with Hypertension as compared to genotypes CC + CT.	PMID:18591455	hydrochlorothiazide
				rs2107614	Genotypes CC + CT are associated with increased reduction in whole day ambulatory blood pressure when treated with hydrochlorothiazide in people with Essential hypertension as compared to genotype TT.	PMID:16172412
				rs1159744	Genotype CC is associated with increased urinary potassium excretion when treated with hydrochlorothiazide in people with Essential hypertension as compared to genotypes CG + GG.
				rs2277869	Genotype CC is associated with increased reduction in whole day ambulatory blood pressure when treated with hydrochlorothiazide in people with Essential hypertension as compared to genotypes CT + TT.
				rs1159744	Genotype GG is associated with increased reduction in whole day ambulatory blood pressure when treated with hydrochlorothiazide in people with Essential hypertension as compared to genotype CC.
			YEATS4	rs7297610	Genotype CC is associated with decreased expression of YEATS4 when treated with hydrochlorothiazide in whole blood RNA.	PMCID:PMC3360116	hydrochlorothiazide
					Genotype CC is associated with increased reduction in blood pressure when treated with hydrochlorothiazide in people with Hypertension as compared to genotypes CT + TT.
					Allele C is associated with increased reduction in blood pressure when treated with hydrochlorothiazide in people with Essential hypertension as compared to allele T.	PMCID:PMC2692710
			ZNF343	rs4815273	Allele T is associated with increased response to diuretics, hydrochlorothiazide or Thiazides, plain in people with Hypertension as compared to allele C.	PMCID:PMC3780966	diuretics; hydrochlorothiazide; Thiazides, plain
4	Ramipril	ACE inhibitor	ADRB2	rs2053044	Genotypes AA + AG is associated with increased response to ramipril in people with Hypertension as compared to genotype GG.	PMID:26111150	ramipril
			ACE	rs4359	Genotypes CC + TT are associated with increased response to ramipril in people with Hypertension as compared to genotype CT.	PMCID:PMC2792638	ramipril
				rs4344	Genotypes AA + GG are associated with increased response to ramipril in people with Hypertension as compared to genotype AG.		ramipril
5	Simvastatin	HMG-CoA reductase inhibitor (statin)	ABCA1	rs12003906	Allele C is associated with decreased response to atorvastatin, pravastatin or simvastatin in people with Hyperlipidemias as compared to allele G.	PMCID:PMC2995295	atorvastatin; pravastatin; simvastatin
				rs2230806	Allele T is associated with decreased response to atorvastatin, rosuvastatin or simvastatin as compared to allele C.	PMID:31806882	atorvastatin; rosuvastatin; simvastatin
			ABCB1	rs1045642	Genotype AA is associated with increased AUC simvastatin acid when treated with simvastatin in healthy individuals as compared to genotype GG.	PMID:19238649	simvastatin
					Allele A is associated with decreased risk of Myalgia when treated with simvastatin in people with Hypercholesterolemia as compared to allele G.	PMID:16321621
					Genotype AA is associated with increased reduction in total cholesterol when treated with simvastatin as compared to genotype GG.	PMID:19891551
				rs1128503	Genotype AA is associated with increased AUC simvastatin acid when treated with simvastatin in healthy individuals as compared to genotype GG.	PMID:19238649	simvastatin
					Genotype GG is associated with decreased response to simvastatin in people with Hypercholesterolemia as compared to genotypes AA + AG.	PMID:16321621
					Allele A is associated with decreased risk of Myalgia when treated with simvastatin in people with Hypercholesterolemia as compared to allele G.
					Genotype AA is associated with increased reduction in total cholesterol when treated with simvastatin as compared to genotype GG.	PMID:19891551
				rs2032582	Genotype AA is associated with increased AUC simvastatin acid when treated with simvastatin in healthy individuals as compared to genotype CC.	PMID:19238649	simvastatin
					Allele C is associated with increased risk of Myalgia when treated with simvastatin in people with Hypercholesterolemia.	PMID:16321621
					Genotype CC is associated with decreased response to simvastatin in people with Hypercholesterolemia.
					Genotype AC is associated with increased reduction in total cholesterol when treated with simvastatin as compared to genotype CC.
					Genotype AA is associated with increased reduction in total cholesterol when treated with simvastatin as compared to genotype CC.
			ABCC2	rs717620	Genotypes CT + TT is associated with decreased response to simvastatin in people with Hypercholesterolemia as compared to genotype CC.	PMID:30024814	simvastatin
					Allele T is associated with decreased dose of atorvastatin and simvastatin.	PMID:22186618	atorvastatin; simvastatin
			ABCG2	rs2231142	Genotype TT is associated with increased exposure to drug when treated with simvastatin in healthy individuals as compared to genotypes GG + GT.	PMID:19842935	simvastatin
					Genotype GT is associated with increased likelihood of drug-induced liver injury when treated with simvastatin in people with Coronary Artery Disease as compared to genotype TT.	PMCID:PMC5728073
			ABCG8	rs11887534	Genotypes CC + CG is associated with decreased clinical benefit to atorvastatin or simvastatin in people with Dyslipidaemia as compared to genotype GG.	PMID:34173968	atorvastatin; simvastatin
			APOA5	rs662799	Genotype AA is associated with increased response to simvastatin in people with Dyslipidaemia as compared to genotypes AG + GG.	PMCID:PMC5904201	simvastatin
					Genotype AA is associated with response to atorvastatin, rosuvastatin and simvastatin in people with Dyslipidaemia as compared to genotypes AG + GG.		atorvastatin; rosuvastatin; simvastatin
					Genotypes AG + GG are associated with decreased reduction in LDLc when treated with atorvastatin, lovastatin or simvastatin in people with Hyperlipidemias as compared to genotype AA.	PMID:19530961	atorvastatin; lovastatin; simvastatin
			APOE	rs7412	Allele C is associated with decreased response to atorvastatin, pravastatin or simvastatin in people with Hyperlipidemias as compared to allele T.	PMCID:PMC2995295	atorvastatin; pravastatin; simvastatin
				rs429358	Allele C is associated with increased risk of mortality after myocardial infarction, however this can be eliminated when treated with simvastatin as compared to allele T.	PMID:10736278	simvastatin
			CETP	rs5882	Allele A is associated with increased response to simvastatin in people with Hypercholesterolemia as compared to allele G.	PMID:17931083	simvastatin
			CLMN	rs8014194	Allele A is associated with change in total cholesterol when treated with atorvastatin, pravastatin or simvastatin.	PMCID:PMC2842298	atorvastatin; pravastatin; simvastatin
			CYBA	rs4673	Genotypes AA + AG are associated with increased reduction in DNA damage when treated with simvastatin in people with Hypercholesterolemia as compared to genotype GG.	PMID:15936011	simvastatin
			CYP2C9	CYP2C9*1; CYP2C9*3	CYP2C9 *3 is associated with decreased dose of warfarin when treated with simvastatin and warfarin.	PMID:22594507	simvastatin; warfarin
			CYP2D6	CYP2D6*1; CYP2D6*14	CYP2D6 *14 is associated with increased concentrations of simvastatin in healthy individuals as compared to CYP2D6 *1/*1.	PMID:26367500	simvastatin
			CYP3A5	rs776746	Genotype CC is associated with decreased clearance of simvastatin in healthy individuals as compared to genotype TT.	PMID:17192506	simvastatin
					Genotype CC is associated with decreased metabolism of simvastatin in healthy individuals as compared to genotype TT.
					Genotype CC is associated with increased response to atorvastatin, lovastatin or simvastatin in people with Arteriosclerosis as compared to genotype CT.	PMID:15284534	atorvastatin; lovastatin; simvastatin
				CYP3A5*1; CYP3A5*3	CYP3A5 *3/*3 is associated with increased likelihood of Muscular Diseases when treated with simvastatin in people with Coronary Artery Disease as compared to CYP3A5 *1/*1 + *1/*3.	PMCID:PMC5728073	simvastatin
					CYP3A5 *3/*3 is associated with increased likelihood of drug-induced liver injury when treated with simvastatin in people with Coronary Artery Disease as compared to CYP3A5 *1/*1 + *1/*3.
			CYP2D6	rs3892097	Allele T is associated with decreased response to atorvastatin, rosuvastatin or simvastatin as compared to allele C.	PMID:31806882	atorvastatin; rosuvastatin; simvastatin
			F3	rs3917643	Genotype CT is associated with increased response to simvastatin in people with Myocardial Ischemia as compared to genotype TT.	PMID:19027114	simvastatin
			HMGCR	rs17244841	Genotype AA is associated with increased reduction of LDL cholesterol when treated with simvastatin.	PMID:18332269	simvastatin
				rs17238540	Genotype TT is associated with increased reduction of LDL cholesterol when treated with simvastatin as compared to genotypes GG + GT.		simvastatin
					Genotype GT is associated with decreased likelihood of reaching target cholesterol levels when treated with atorvastatin, cerivastatin, fluvastatin, pravastatin, rosuvastatin or simvastatin in people with Diabetes Mellitus as compared to genotype TT.	PMID:18815589	atorvastatin; cerivastatin; fluvastatin; pravastatin; rosuvastatin; simvastatin
			HTR3B	rs2276307	Allele G is associated with increased risk of Myalgia unspecified when treated with atorvastatin, pravastatin or simvastatin in people with Hypercholesterolemia as compared to allele A.	PMID:17600820	atorvastatin; pravastatin; simvastatin
			HTR7	rs1935349	Allele T is associated with increased risk of Myalgia unspecified when treated with atorvastatin, pravastatin or simvastatin in people with Hypercholesterolemia as compared to allele C.	PMID:17600820	atorvastatin; pravastatin; simvastatin
			KIF6	rs20455	Genotype GG is associated with decreased response to atorvastatin or simvastatin in people with Hypercholesterolemia as compared to genotype AA.	PMID:30304062	atorvastatin; simvastatin
			LEPR	rs1137101	Genotype GG is associated with increased percentage change in HDL-C levels when treated with simvastatin in people with Coronary Disease as compared to genotype AA.	PMID:18854995	simvastatin
					Genotype GG is associated with decreased response to simvastatin in men with Hyperlipidemias as compared to genotypes AA + AG.	PMID:14625131
			LIPC	rs1800588	Genotype CT is associated with increased response to simvastatin as compared to genotype TT.	PMID:16103896	simvastatin
			LOC105374143	rs76103438	Allele A is associated with increased risk of adverse events when treated with simvastatin as compared to allele T.	PMCID:PMC8195357	simvastatin
			PON1	rs705379	Genotypes AA + AG are associated with change in HDL-cholesterol when treated with atorvastatin or simvastatin in people with Hypercholesterolemia.	PMID:16238680	atorvastatin; simvastatin
				rs662	Genotype CC is associated with increased response to simvastatin in people with Coronary Disease as compared to genotype TT.	PMID:18430057	simvastatin
					Genotypes CC + CT are associated with change in HDL-cholesterol when treated with atorvastatin or simvastatin in people with Hypercholesterolemia.	PMID:16238680	atorvastatin; simvastatin
			PPARA	rs4253728	Genotype AA is associated with increased reduction in total cholesterol and LDL-cholesterol when treated with simvastatin as compared to genotype GG.	PMID:23930676	simvastatin
				rs4823613	Genotype GG is associated with increased reduction in total cholesterol and LDL-cholesterol when treated with simvastatin as compared to genotype AA.	PMID:23930676	simvastatin
			RHOA	rs11716445	Allele A is associated with decreased response to pravastatin or simvastatin in people with Hypercholesterolemia as compared to allele G.	PMCID:PMC3499361	pravastatin; simvastatin
			RYR2	rs2819742	Allele A is associated with increased likelihood of Muscular Diseases and Myalgia unspecified when exposed to atorvastatin or simvastatin in people with Cardiovascular Diseases as compared to allele G.	PMID:25753936	atorvastatin; simvastatin
			SCAP	rs12487736	Genotype TT is associated with decreased response to simvastatin in people with Hypercholesterolemia as compared to genotypes CC + CT.	PMID:16158080	simvastatin
			SLCO1B1	rs4149056	Genotypes CC + CT are associated with decreased response to atorvastatin, hmg coa reductase inhibitors, pravastatin or simvastatin in people with Hyperlipidemias as compared to genotype TT.	PMID:15548849	atorvastatin; hmg coa reductase inhibitors; pravastatin; simvastatin
					Genotype CC is associated with increased risk of dose decrease or switch to another cholesterol-lowering drug when treated with simvastatin as compared to genotype TT.	PMID:24263182	simvastatin
					Genotypes CC + CT are associated with decreased response to simvastatin as compared to genotype TT.	PMCID:PMC3612775	simvastatin
					Genotype TT is associated with increased response to simvastatin in people with Hypercholesterolemia as compared to genotypes CC + CT.	PMCID:PMC6714829	simvastatin
					Genotypes CC + CT are associated with increased risk of Muscular Diseases when treated with simvastatin in people with Hyperlipidemias as compared to genotype TT.	PMID:21243006	simvastatin
					Allele C is associated with increased likelihood of Muscular Diseases when treated with simvastatin in people with Coronary Artery Disease as compared to allele T.	PMCID:PMC5728073	simvastatin
					Allele C is associated with increased concentrations of simvastatin and simvastatin acid in people with Hypercholesterolemia as compared to allele T.	PMCID:PMC4503374	simvastatin; simvastatin acid
					Genotypes CC + CT are associated with decreased response to simvastatin.	PMCID:PMC3944214	simvastatin
					Genotype CC is associated with increased likelihood of Muscular Diseases when treated with simvastatin in people with Myocardial Infarction as compared to genotype TT.	PMID:18650507	simvastatin
					Genotype CC is associated with increased risk of dose decrease or switch to another cholesterol-lowering drug when treated with simvastatin as compared to genotype TT.	PMID:24263182	simvastatin
					Genotypes CC + CT is associated with decreased response to simvastatin in people with Dyslipidaemia as compared to genotype TT.	PMID:25379722	simvastatin
					Genotype CC is associated with increased cholesterol synthesis rate when exposed to atorvastatin, fluvastatin, pravastatin, rosuvastatin and simvastatin as compared to genotype TT.	PMID:18794729	atorvastatin; fluvastatin; pravastatin; rosuvastatin; simvastatin
					Allele C is associated with decreased response to simvastatin as compared to genotype TT.	PMCID:PMC5421731	simvastatin
				rs4149081	Genotype AA is associated with increased LDL-C reduction when treated with simvastatin in people with Coronary Disease as compared to genotypes AG + GG.	PMID:22668755	simvastatin
					Genotype AG is associated with increased LDL-C reduction when treated with simvastatin in people with Coronary Disease as compared to genotype GG.
				SLCO1B1*1; SLCO1B1*5	SLCO1B1 *5 is associated with increased risk of Drug Toxicity when treated with atorvastatin, pravastatin or simvastatin in people with Hypercholesterolemia as compared to SLCO1B1 *1.	PMCID:PMC3417133	atorvastatin; pravastatin; simvastatin
				rs4363657	Genotype CC is associated with increased likelihood of Muscular Diseases when treated with simvastatin in people with Myocardial Infarction as compared to genotype TT.	PMID:18650507	simvastatin
			UGT1A9	rs2003569	Allele A is associated with increased response to simvastatin as compared to allele G.	PMCID:PMC4292894	simvastatin
			UGT1A9	rs12052787	Allele T is associated with increased response to simvastatin as compared to allele C.	PMCID:PMC4292894	simvastatin
6	Lisinopril	Angiotensin-converting enzyme (ACE) inhibitor	ACE	rs4291	Genotypes AA + AT are associated with decreased fasting glucose when treated with amlodipine, chlorthalidone or lisinopril in people with Hypertension as compared to genotype TT.	PMCID:PMC2957368	amlodipine; chlorthalidone; lisinopril
			ACE	rs1799752	Genotype del/del is associated with increased clinical benefit to enalapril or lisinopril in men with Hypertension as compared to genotypes ATACAGTCACTTTTTTTTTTTTTTTGAGACGGAGTCTCGCTCTGTCGCCC/ATACAGTCACTTTTTTTTTTTTTTTGAGACGGAGTCTCGCTCTGTCGCCC + ATACAGTCACTTTTTTTTTTTTTTTGAGACGGAGTCTCGCTCTGTCGCCC/del.	PMID:25002132	enalapril; lisinopril
			BDKRB2	rs1799722	Genotypes CT + TT are associated with increased risk of Cough when treated with enalapril, imidapril and lisinopril in people with Essential hypertension as compared to genotype CC.	PMID:12522467	enalapril; imidapril; lisinopril
			MMP3	rs35068180	Genotype AA is associated with increased risk of Stroke when treated with lisinopril in people with Hypertension.	PMCID:PMC3859235	lisinopril
			MMP3		Genotype del/del is associated with decreased risk of Stroke when treated with lisinopril in people with Hypertension.
7	Amlodipine	Calcium-channel blocker	ABCB1	rs2032582	Genotype CC is associated with decreased clearance of amlodipine in healthy individuals as compared to genotypes AA + AC.	PMCID:PMC2000718	amlodipine
			ABCB1	rs1045642	Genotype GG is associated with decreased clearance of amlodipine in healthy individuals as compared to genotypes AA + AG.	PMCID:PMC2000718	amlodipine
			ACE	rs4291	Genotypes AA + AT are associated with decreased fasting glucose when treated with amlodipine, chlorthalidone or lisinopril in people with Hypertension as compared to genotype TT.	PMCID:PMC2957368	amlodipine; chlorthalidone; lisinopril
			CACNA1C	rs2239050	Genotype GG is associated with increased response to amlodipine and felodipine in people with Hypertension as compared to genotype CG.	PMID:16610939	amlodipine; felodipine
			CACNA1C	rs2238032	Genotype TT is associated with increased response to amlodipine or felodipine in people with Hypertension as compared to genotypes GG + GT.	PMID:16610939	amlodipine; felodipine
			CACNA1C	rs2239128	Allele C is associated with increased response to amlodipine and felodipine in people with Hypertension as compared to allele T.	PMID:16610939	amlodipine; felodipine
			CYP3A4	rs2246709	Genotypes AG + GG are associated with increased response to amlodipine in people with Hypertension as compared to genotype AA.	PMCID:PMC2853591	amlodipine
			CYP3A4	rs2740574	Genotypes CT + TT are associated with increased response to amlodipine in women with Hypertension as compared to genotype CC.	PMCID:PMC2853591	amlodipine
			CYP3A5	rs776746	Genotype CC is associated with increased metabolism of amlodipine in healthy individuals as compared to genotypes CT + TT.	PMID:17178265	amlodipine
			RYR3	rs877087	Genotype TT is associated with increased risk of Heart Failure when treated with amlodipine in people with Hypertension.	PMCID:PMC3435442	amlodipine
8	Losartan	Angiotensin receptor blocker	ABCB1	rs1045642	Genotypes AA + AG are associated with increased response to losartan in people with Hypertension as compared to genotype GG.	PMID:27338075	losartan
			ACE	rs1799752	Genotype del/del is associated with increased response to losartan in people with Diabetes Mellitus, Type 2 as compared to genotypes ATACAGTCACTTTTTTTTTTTTTTTGAGACGGAGTCTCGCTCTGTCGCCC/ATACAGTCACTTTTTTTTTTTTTTTGAGACGGAGTCTCGCTCTGTCGCCC + ATACAGTCACTTTTTTTTTTTTTTTGAGACGGAGTCTCGCTCTGTCGCCC/del.	PMID:20830509	losartan
					Genotype ATACAGTCACTTTTTTTTTTTTTTTGAGACGGAGTCTCGCTCTGTCGCCC/ATACAGTCACTTTTTTTTTTTTTTTGAGACGGAGTCTCGCTCTGTCGCCC is associated with increased response to enalapril and losartan in men with Coronary Disease as compared to genotypes ATACAGTCACTTTTTTTTTTTTTTTGAGACGGAGTCTCGCTCTGTCGCCC/del + del/del.	PMCID:PMC1769026	enalapril; losartan
			AGTR1	rs5186	Genotype CC is associated with decreased response to losartan in people with Essential hypertension as compared to genotype AA.	PMID:15775779	losartan
					Genotypes AC + CC are associated with increased response to losartan in healthy individuals as compared to genotype AA.	PMID:10594793
			CAMK1D	rs10752271	Genotypes AG + GG is associated with decreased systolic blood pressure when treated with losartan in people with Essential hypertension as compared to genotype AA.	PMID:25410890	losartan
				rs10737062	Genotypes AG + GG is associated with decreased systolic blood pressure when treated with losartan in people with Essential hypertension as compared to genotype AA.
			CYP2C9	CYP2C9*1; CYP2C9*3	CYP2C9 *1/*3 is associated with decreased metabolism of losartan in healthy individuals as compared to CYP2C9 *1/*1.	PMID:15197523	losartan
			CYP2C9	CYP2C9*1; CYP2C9*74	CYP2C9 *74 is associated with decreased enzyme activity of CYP2C9 when assayed with diclofenac, losartan or tolbutamide as compared to CYP2C9 *1.	PMCID:PMC9792615	diclofenac; losartan; tolbutamide
			CYP2C9	rs1057910	Allele C is associated with decreased clearance of losartan.	PMID:11408373	losartan
			CYP2C9	CYP2C9*1; CYP2C9*5; CYP2C9*6	CYP2C9 *1/*5 + *5/*6 is associated with decreased metabolism of losartan in healthy individuals as compared to CYP2C9 *1/*1.	PMID:15289788	losartan
			CYP2C9	CYP2C9*1; CYP2C9*72	CYP2C9 *72 is associated with decreased enzyme activity of CYP2C9 when assayed with diclofenac, losartan or tolbutamide as compared to CYP2C9 *1.	PMCID:PMC9792615	diclofenac; losartan; tolbutamide
				CYP2C9*1; CYP2C9*2; CYP2C9*3	CYP2C9 *1/*2 + *1/*3 + *2/*2 + *2/*3 is associated with decreased clinical benefit to losartan in people with Hypertension as compared to CYP2C9 *1/*1.	PMID:36580432	losartan
				CYP2C9*1; CYP2C9*62	CYP2C9 *62 is associated with decreased clearance of diclofenac, losartan or tolbutamide as compared to CYP2C9 *1.	PMID:32531309	diclofenac; losartan; tolbutamide
				rs1057910	Allele C is associated with decreased metabolism of losartan in people with no disease as compared to allele A.	PMID:11823761	losartan
				CYP2C9*1; CYP2C9*2	CYP2C9 *2 is associated with decreased clearance of diclofenac, losartan or tolbutamide as compared to CYP2C9 *1.	PMID:32531309	diclofenac; losartan; tolbutamide
				CYP2C9*1; CYP2C9*75	CYP2C9 *75 is associated with decreased enzyme activity of CYP2C9 when assayed with losartan as compared to CYP2C9 *1.	PMCID:PMC9792615	losartan
				CYP2C9*1; CYP2C9*13	CYP2C9 *1/*13 is associated with decreased metabolism of losartan in healthy individuals as compared to CYP2C9 *1/*1.	PMID:22735459	losartan
				CYP2C9*1; CYP2C9*3	CYP2C9 *1/*3 is associated with decreased metabolism of losartan in healthy individuals as compared to CYP2C9 *1/*1.	PMID:22735459	losartan
				CYP2C9*1; CYP2C9*3	CYP2C9 *3 is associated with decreased enzyme activity of CYP2C9 when assayed with diclofenac, losartan or tolbutamide as compared to CYP2C9 *1.	PMCID:PMC9792615	diclofenac; losartan; tolbutamide
				rs1934969	Genotype AA is associated with decreased metabolism of losartan in healthy individuals as compared to genotype TT.	PMID:25303293	losartan
					Genotypes AT + TT are associated with decreased metabolism of losartan in healthy individuals as compared to genotype AA.	PMID:22294058	losartan
			KIRREL2; NPHS1	rs3814995	Allele T is associated with decreased diastolic blood pressure when treated with losartan in people with Hypertension as compared to allele C.	PMID:28353407	losartan
			SLC22A12	rs1529909	Genotypes CC + CT is associated with decreased response to losartan in people with Hypertension and Hyperuricemia as compared to genotype TT.	PMID:26086348	losartan
				rs3825016	Genotypes CT + TT is associated with decreased response to losartan in people with Hypertension and Hyperuricemia as compared to genotype CC.
			STK39	rs6749447	Genotypes GG + GT are associated with decreased reduction in ambulatory blood pressure when treated with losartan in men with Hypertension as compared to genotype TT.	PMID:21993215	losartan
9	Atorvastatin	HMG-CoA reductase inhibitor (statin)	ABCA1	rs2230806	Allele T is associated with decreased response to atorvastatin, rosuvastatin or simvastatin as compared to allele C.	PMID:31806882	atorvastatin; rosuvastatin; simvastatin
				rs12003906	Allele C is associated with decreased response to atorvastatin, pravastatin or simvastatin in people with Hyperlipidemias as compared to allele G.	PMCID:PMC2995295	atorvastatin; pravastatin; simvastatin
			ABCB1	rs1045642	Genotype AA is associated with increased AUC of atorvastatin in healthy individuals as compared to genotype GG.	PMID:19238649	atorvastatin
					Genotype GG is associated with decreased response to atorvastatin in people with Coronary Artery Disease as compared to genotypes AA + AG.	PMID:21392722
					Allele A is associated with increased likelihood of myalgia when treated with atorvastatin in people with Coronary Artery Disease as compared to allele G.
					Genotype AA is associated with increased clinical benefit to atorvastatin in people with Coronary Artery Disease as compared to genotypes AG + GG.	PMID:35968761
				rs2032582	Genotype AA is associated with increased AUC of atorvastatin in healthy individuals as compared to genotype CC.	PMID:19238649	atorvastatin
					Genotypes AA + AC are associated with increased response to atorvastatin in people with Hypercholesterolemia as compared to genotype CC.	PMID:26932749
					Allele T is associated with increased response to atorvastatin in people with Hypercholesterolemia as compared to allele A.	PMID:18851956
					Allele T is associated with increased response to atorvastatin in people with Hypercholesterolemia as compared to allele C.
					Genotype CC is associated with increased response to atorvastatin as compared to genotype AA.	PMID:16103896
				rs1128503	Genotype AA is associated with increased AUC of atorvastatin in healthy individuals as compared to genotype GG.	PMID:19238649	atorvastatin
			ABCC2	rs717620	Allele T is associated with decreased dose of atorvastatin and simvastatin.	PMID:22186618	atorvastatin; simvastatin
					Genotypes CT + TT are associated with decreased response to atorvastatin in men with Hypercholesterolemia as compared to genotype CC.	PMID:29178257	atorvastatin
				rs2273697	Genotype AG is associated with decreased response to atorvastatin in healthy individuals as compared to genotype GG.	PMCID:PMC5391214	atorvastatin
			ABCG2	rs2231142	Genotypes GT + TT is associated with increased likelihood of Drug Toxicity, Muscular Diseases, Rhabdomyolysis or Toxic liver disease when treated with atorvastatin as compared to genotype GG.	PMID:26086347	atorvastatin
					Genotype TT is associated with increased AUC of atorvastatin in people with no disease as compared to genotypes GG + GT.	PMID:19474787
			ABCG8	rs11887534	Genotypes CC + CG are associated with increased response to atorvastatin in people with Hypercholesterolemia as compared to genotype GG.	PMID:15262185	atorvastatin
					Genotypes CC + CG is associated with decreased clinical benefit to atorvastatin or simvastatin in people with Dyslipidaemia as compared to genotype GG.	PMID:34173968	atorvastatin; simvastatin
			ACE	rs1799752	Genotype del/del is associated with decreased reduction in D-dimer levels when treated with atorvastatin and quinapril in men with Coronary Artery Disease as compared to allele ATACAGTCACTTTTTTTTTTTTTTTGAGACGGAGTCTCGCTCTGTCGCCC.	PMID:16116691	atorvastatin; quinapril
					Genotype del/del is associated with decreased reduction in IL-6 levels when treated with atorvastatin and quinapril in men with Coronary Artery Disease as compared to allele ATACAGTCACTTTTTTTTTTTTTTTGAGACGGAGTCTCGCTCTGTCGCCC.
			AGTR1	rs5186	Genotype AC is associated with increased exposure to atorvastatin in healthy individuals as compared to genotypes AA + CC.	PMCID:PMC5727754	atorvastatin
			APOA5	rs662799	Genotypes AG + GG are associated with decreased reduction in LDLc when treated with atorvastatin, lovastatin or simvastatin in people with Hyperlipidemias as compared to genotype AA.	PMID:19530961	atorvastatin; lovastatin; simvastatin
					Genotype AA is associated with response to atorvastatin, rosuvastatin and simvastatin in people with Dyslipidaemia as compared to genotypes AG + GG.	PMCID:PMC5904201	atorvastatin; rosuvastatin; simvastatin
					Genotype AA is associated with increased response to atorvastatin in people with Dyslipidaemia as compared to genotypes AG + GG.		atorvastatin
			APOE	rs7412	Genotypes CT + TT is associated with increased percent reduction in LDL-cholesterol when treated with atorvastatin or pravastatin in people with Acute coronary syndrome as compared to genotype CC.	PMID:19667110	atorvastatin; pravastatin
					Genotype CT is associated with increased response to atorvastatin as compared to genotype CC.	PMID:16103896	atorvastatin
					Allele T is associated with LDL-C response when treated with atorvastatin in people with Coronary Disease.	PMID:20031582	atorvastatin
				rs429358	Genotype CT is associated with decreased response to atorvastatin in people with Hypercholesterolemia as compared to genotype TT.	PMCID:PMC4425056	atorvastatin
					Genotypes CC + CT is associated with increased reduction in C-reactive protein when treated with atorvastatin or pravastatin in people with Acute coronary syndrome.	PMID:19667110	atorvastatin; pravastatin
					Allele T is associated with LDL-C response when treated with atorvastatin in people with Coronary Disease.	PMID:20031582	atorvastatin
				rs449647	Genotypes AT + TT is associated with increased lipid-lowering effect when treated with atorvastatin or bezafibrate in people with Hyperlipidemias as compared to genotype AA.	PMID:12059987	atorvastatin; bezafibrate
			CLMN	rs8014194	Allele A is associated with change in total cholesterol when treated with atorvastatin, pravastatin or simvastatin.	PMCID:PMC2842298	atorvastatin; pravastatin; simvastatin
			COQ2	rs4693075	Allele G is associated with increased risk of Muscular Diseases when treated with atorvastatin or rosuvastatin in people with Hyperlipoproteinemia Type II as compared to allele C.	PMID:20347093	atorvastatin; rosuvastatin
			CYP3A; CYP3A5	rs776746	Genotype CC is associated with increased likelihood of Muscular Diseases when treated with atorvastatin or rosuvastatin in people with Diabetes Mellitus, Hyperlipidemias, Hypertension or Obesity as compared to genotypes CT + TT.	PMID:30595243	atorvastatin; rosuvastatin
			CYP3A4	rs2242480	Genotype C/C is associated with decreased response to atorvastatin in people with Hyperlipidemias as compared to genotype C/T.	PMID:18528690	atorvastatin
					Genotype C/C is associated with decreased response to atorvastatin in people with Hyperlipidemias as compared to genotype T/T.
					Genotype T/T is associated with increased response to atorvastatin in people with Hyperlipidemias as compared to genotype C/T.
				rs35599367	Genotypes AA + AG are associated with decreased statin doses for optimal lipid control when treated with atorvastatin, lovastatin or simvastatin as compared to genotype GG.	PMCID:PMC3248744	atorvastatin; lovastatin; simvastatin
				rs2740574	Genotypes CC + CT are associated with decreased risk of dose decrease or drug switching when treated with atorvastatin or simvastatin as compared to genotype TT.	PMID:19802823	atorvastatin; simvastatin
					CYP3A5 *1/*3 + *3/*3 are associated with decreased concentrations of atorvastatin in healthy individuals as compared to CYP3A5 *1/*1.	PMCID:PMC7999651	atorvastatin
				CYP3A5*3	CYP3A5 *3/*3 is associated with decreased response to atorvastatin in people with Hypercholesterolemia as compared to CYP3A5 *1A/*1A + *1A/*3.	PMID:18727922	atorvastatin
				rs776746	Genotype CC is associated with decreased response to atorvastatin in people with Hypercholesterolemia as compared to genotypes CT + TT.	PMID:18727922	atorvastatin
					Genotypes CC + CT are associated with increased response to atorvastatin as compared to genotype TT.	PMID:16103896	atorvastatin
					Genotype CC is associated with increased response to atorvastatin, lovastatin or simvastatin in people with Arteriosclerosis as compared to genotype CT.	PMID:15284534	atorvastatin; lovastatin; simvastatin
				rs17161788	Genotype TT is associated with decreased response to atorvastatin in people with Hypercholesterolemia as compared to genotypes CC + CT.	PMID:18727922	atorvastatin
			CYP3A7	rs45446698	Allele G is associated with increased metabolism of atorvastatin as compared to allele T.	PMID:32128760	atorvastatin
			CYP7A1	rs3808607	Genotype TT is associated with increased mean percentage reduction of triglycerides level when treated with atorvastatin in people with Hyperlipidemias as compared to genotypes GG + GT.	PMID:21128988	atorvastatin
					Genotype TT is associated with increased response to atorvastatin in people with Hypercholesterolemia as compared to genotypes GG + GT.	PMID:26932749	atorvastatin
			DRD3	rs6280	Genotype TT are associated with increased concentrations of atorvastatin in healthy individuals as compared to genotypes CC + CT.	PMCID:PMC4746878	atorvastatin
			FDPS	rs11264359	Genotype AA is associated with increased bone density when treated with atorvastatin in people with Coronary Disease as compared to genotypes AG + GG.	PMID:24311107	atorvastatin
				rs2297480	Genotype TT is associated with increased bone density when treated with atorvastatin in people with Coronary Disease as compared to genotypes GG + GT.
			HMGCR	rs17671591	Genotypes CT + TT is associated with increased response to atorvastatin in people with Hypercholesterolemia as compared to genotype CC.	PMID:26408409	atorvastatin
					Allele T is associated with LDL-C response when treated with atorvastatin in people with Coronary Disease.	PMID:20031582	atorvastatin
				rs3846662	Genotype GG is associated with increased low-density lipoprotein cholesterol level in basal state and possibly in response to atorvastatin. when treated with atorvastatin in healthy individuals as compared to genotype AA.	PMID:21427285	atorvastatin
				rs17238540	Genotype GT is associated with decreased likelihood of reaching target cholesterol levels when treated with atorvastatin, cerivastatin, fluvastatin, pravastatin, rosuvastatin or simvastatin in people with Diabetes Mellitus as compared to genotype TT.	PMID:18815589	atorvastatin; cerivastatin; fluvastatin; pravastatin; rosuvastatin; simvastatin
				rs10474433	Allele T is associated with LDL-C response when treated with atorvastatin in people with Coronary Disease.	PMID:20031582	atorvastatin
			HTR3B	rs2276307	Allele G is associated with increased risk of Myalgia unspecified when treated with atorvastatin, pravastatin or simvastatin in people with Hypercholesterolemia as compared to allele A.	PMID:17600820	atorvastatin; pravastatin; simvastatin
			HTR7	rs1935349	Allele T is associated with increased risk of Myalgia unspecified when treated with atorvastatin, pravastatin or simvastatin in people with Hypercholesterolemia as compared to allele C.	PMID:17600820	atorvastatin; pravastatin; simvastatin
			IFNL3; IFNL4	rs12979860	Genotype CC is associated with decreased clearance of atorvastatin.	PMID:123467	atorvastatin
			KIF6	rs20455	Genotypes AG + GG are associated with increased response to atorvastatin or pravastatin as compared to genotype AA.	PMCID:PMC3016221	atorvastatin; pravastatin
					Genotype GG is associated with decreased response to atorvastatin in people with Hypercholesterolemia as compared to genotype AA.	PMID:30304062	atorvastatin
					Genotype GG is associated with decreased response to atorvastatin or simvastatin in people with Hypercholesterolemia as compared to genotype AA.		atorvastatin; simvastatin
					Genotypes AG + GG are associated with increased benefit when treated with atorvastatin in people with Acute coronary syndrome as compared to genotype AA.	PMID:18222355	atorvastatin
				rs9471077	Genotypes AG + GG are associated with increased response to atorvastatin or pravastatin.	PMCID:PMC3016221	atorvastatin; pravastatin
				rs9462535	Genotypes AA + AC are associated with increased response to atorvastatin or pravastatin.
			LEPR	rs1805094	Genotype GG is associated with increased bone marrow density in the lumbar spine when treated with atorvastatin in people with Acute coronary syndrome.	PMID:19023160	atorvastatin
			MTHFR	rs1801133	Genotypes AA + AG are associated with decreased concentrations of atorvastatin in healthy individuals as compared to genotype GG.	PMCID:PMC4746878	atorvastatin
			MTTP	rs1800591	Genotype TT is associated with increased response to atorvastatin in men with Hyperlipoproteinemia Type II.	PMID:15864113	atorvastatin
			MYLIP	rs9370867	Genotype AA is associated with increased response to atorvastatin in people with Hypercholesterolemia as compared to genotypes AG + GG.	PMCID:PMC4206345	atorvastatin
			NOS3	rs2070744	Genotype CC is associated with decreased erythrocyte plasma membrane fluidity when treated with atorvastatin in healthy individuals.	PMID:19104789	atorvastatin
					Genotype CC is associated with increased anti-inflammatory effects of atorvastatin in healthy individuals.	PMID:16938300
					Genotype CC is associated with increased whole blood nitrite when treated with atorvastatin in healthy individuals.	PMID:16962929
			PCSK9	rs11591147	Allele T is associated with LDL-C response when treated with atorvastatin in people with Coronary Disease.	PMID:20031582	atorvastatin
			PON1	rs705379	Genotypes AA + AG are associated with change in HDL-cholesterol when treated with atorvastatin or simvastatin in people with Hypercholesterolemia.	PMID:16238680	atorvastatin; simvastatin
					Genotype GG is associated with decreased oxidative stress when treated with atorvastatin in people with Hypercholesterolemia as compared to genotype AA.	PMID:19904013	atorvastatin
				rs662	Genotypes CC + CT are associated with change in HDL-cholesterol when treated with atorvastatin or simvastatin in people with Hypercholesterolemia.	PMID:16238680	atorvastatin; simvastatin
			POR	rs1057868	Genotypes CT + TT is associated with decreased response to atorvastatin in children with familial hypercholesterolemia as compared to genotype CC.	PMID:25521355	atorvastatin
			RYR2	rs2819742	Allele A is associated with increased likelihood of Muscular Diseases and Myalgia unspecified when exposed to atorvastatin or simvastatin in people with Cardiovascular Diseases as compared to allele G.	PMID:25753936	atorvastatin; simvastatin
			SCAP	rs12487736	Genotype TT is associated with decreased transcription of SCAP when treated with atorvastatin in PBMCs.	PMID:18435918	atorvastatin
			SCARB1	rs5888	Genotype AA is associated with increased response to atorvastatin in people with Hypercholesterolemia as compared to genotypes AG + GG.	PMID:20064494	atorvastatin
					Allele C is associated with increased plasma concentrations of atorvastatin as compared to allele T.	PMCID:PMC3922121	atorvastatin
					Allele C is associated with increased exposure to atorvastatin as compared to allele T.	PMID:32128760	atorvastatin
					Genotype CC is associated with increased AUC when exposed to atorvastatin in healthy individuals as compared to genotype TT.	PMID:17473846	atorvastatin
					Genotype CC is associated with increased cholesterol synthesis rate when exposed to atorvastatin, fluvastatin, pravastatin, rosuvastatin and simvastatin as compared to genotype TT.	PMID:18794729	atorvastatin; fluvastatin; pravastatin; rosuvastatin; simvastatin
					Genotype TT is associated with a nearly tripled increased percentage of atorvastatin AUC(0 - 48) values after a single oral dose of rifampicin when exposed to atorvastatin and rifampin as compared to genotype CC.	PMID:19374892	atorvastatin; rifampin
					Genotypes CC + CT are associated with increased risk of dose decrease or switch to another cholesterol-lowering drug in users with a starting dose of more than 20 mg when treated with atorvastatin as compared to genotype TT.	PMID:24263182	atorvastatin
					Genotypes CC + CT is associated with decreased response to atorvastatin as compared to genotype TT.	PMID:30569848	atorvastatin
					Genotypes CC + CT are associated with increased concentrations of atorvastatin as compared to genotype TT.	PMID:29039339	atorvastatin
					Genotypes CC + CT are associated with increased concentrations of atorvastatin in people with Hypercholesterolemia as compared to genotype TT.	PMID:31594719	atorvastatin
					Genotypes CC + CT are associated with increased concentrations of atorvastatin in healthy individuals as compared to genotype TT.	PMID:29442027	atorvastatin
					Genotypes CC + CT are associated with decreased response to atorvastatin, hmg coa reductase inhibitors, pravastatin or simvastatin in people with Hyperlipidemias as compared to genotype TT.	PMID:15548849	atorvastatin; hmg coa reductase inhibitors; pravastatin; simvastatin
					Genotypes CC + CT are associated with increased concentrations of atorvastatin in healthy individuals as compared to genotype TT.	PMCID:PMC4746878	atorvastatin
					Genotypes CC + CT are associated with decreased oral clearance of atorvastatin when exposed to atorvastatin in people with Obesity as compared to genotype TT.	PMID:23361102	atorvastatin
				SLCO1B1*1; SLCO1B1*5	SLCO1B1 *5 is associated with decreased uptake of atorvastatin, cerivastatin and pravastatin as compared to SLCO1B1 *1/*1.	PMID:15970799	atorvastatin; cerivastatin; pravastatin
					SLCO1B1 *5 is associated with increased risk of Drug Toxicity when treated with atorvastatin, pravastatin or simvastatin in people with Hypercholesterolemia as compared to SLCO1B1 *1.	PMCID:PMC3417133	atorvastatin; pravastatin; simvastatin
				SLCO1B1*1; SLCO1B1*15; SLCO1B1*37	SLCO1B1 *15 is associated with increased concentrations of atorvastatin in people with Hypercholesterolemia as compared to SLCO1B1 *1/*1 + *1/*37 + *37/*37.	PMID:31594719	atorvastatin
				SLCO1B1*1; SLCO1B1*15	SLCO1B1 *15 is associated with decreased uptake of atorvastatin, cerivastatin and pravastatin as compared to SLCO1B1 *1/*1.	PMID:15970799	atorvastatin; cerivastatin; pravastatin
					SLCO1B1 *15/*15 is associated with increased concentrations of atorvastatin in healthy individuals as compared to SLCO1B1 *1/*1 + *1/*15.	PMID:20040338	atorvastatin
					SLCO1B1 *15 is associated with increased concentrations of atorvastatin in healthy individuals as compared to SLCO1B1 *1/*1.	PMCID:PMC5391214	atorvastatin
				rs2306283	Allele G is associated with decreased plasma concentrations of atorvastatin as compared to allele A.	PMCID:PMC3922121	atorvastatin
					Genotypes AG + GG is associated with increased response to atorvastatin in people with Hypercholesterolemia as compared to genotype AA.	PMCID:PMC4613221	atorvastatin
					Genotype GG is associated with increased reduction in LDL when treated with atorvastatin in people with Hypercholesterolemia as compared to genotypes AA + AG.	PMCID:PMC3189752	atorvastatin
					Genotype AA is associated with increased clinical benefit to atorvastatin in people with Coronary Artery Disease as compared to genotypes AG + GG.	PMID:35968761	atorvastatin
					Genotype AA is associated with increased response to atorvastatin in people with Hypercholesterolemia as compared to genotypes AG + GG.	PMID:26932749	atorvastatin
				rs4149036	Genotypes AC + CC are associated with increased response to atorvastatin as compared to genotype AA.	PMID:16103896	atorvastatin
			TNF	rs1800629	Genotype GG is associated with increased bone marrow density in the lumbar spine when treated with atorvastatin in people with Acute coronary syndrome.	PMID:18997459	atorvastatin
					Genotypes AA + AG are associated with increased concentrations of atorvastatin in healthy individuals as compared to genotype GG.	PMCID:PMC4746878
			UGT1A1; UGT1A10; UGT1A3; UGT1A4; UGT1A5; UGT1A6; UGT1A7; UGT1A8; UGT1A9	rs887829	Allele T is associated with increased metabolism of atorvastatin as compared to allele C.	PMID:32128760	atorvastatin
			UGT1A3	UGT1A3*1; UGT1A3*2	UGT1A3 *2 is associated with decreased total and the low-density lipoprotein cholesterol maximum percent decreases from baseline when exposed to atorvastatin in healthy individuals as compared to UGT1A3 *1.	PMID:22555810	atorvastatin
					UGT1A3 *2/*2 is associated with increased atorvastatin lactonization when exposed to atorvastatin in healthy individuals as compared to UGT1A3 *1/*1.
10	Enalapril	Angiotensin converting enzyme (ACE) inhibitor	ACE	rs1799752	Genotype del/del is associated with increased clinical benefit to enalapril or lisinopril in men with Hypertension as compared to genotypes ATACAGTCACTTTTTTTTTTTTTTTGAGACGGAGTCTCGCTCTGTCGCCC/ATACAGTCACTTTTTTTTTTTTTTTGAGACGGAGTCTCGCTCTGTCGCCC + ATACAGTCACTTTTTTTTTTTTTTTGAGACGGAGTCTCGCTCTGTCGCCC/del.	PMID:25002132	enalapril; lisinopril
					Genotype del/del is associated with increased response to enalapril in people with Essential hypertension as compared to genotypes ATACAGTCACTTTTTTTTTTTTTTTGAGACGGAGTCTCGCTCTGTCGCCC/ATACAGTCACTTTTTTTTTTTTTTTGAGACGGAGTCTCGCTCTGTCGCCC + ATACAGTCACTTTTTTTTTTTTTTTGAGACGGAGTCTCGCTCTGTCGCCC/del.	PMID:8986921	enalapril
					Genotypes ATACAGTCACTTTTTTTTTTTTTTTGAGACGGAGTCTCGCTCTGTCGCCC/del + del/del are associated with increased response to enalapril in people with Arteriosclerosis as compared to genotype ATACAGTCACTTTTTTTTTTTTTTTGAGACGGAGTCTCGCTCTGTCGCCC/ATACAGTCACTTTTTTTTTTTTTTTGAGACGGAGTCTCGCTCTGTCGCCC.	PMID:10880412	enalapril
					Genotype ATACAGTCACTTTTTTTTTTTTTTTGAGACGGAGTCTCGCTCTGTCGCCC/ATACAGTCACTTTTTTTTTTTTTTTGAGACGGAGTCTCGCTCTGTCGCCC is associated with increased response to enalapril and losartan in men with Coronary Disease as compared to genotypes ATACAGTCACTTTTTTTTTTTTTTTGAGACGGAGTCTCGCTCTGTCGCCC/del + del/del.	PMCID:PMC1769026	enalapril; losartan
					Genotype del/del is associated with increased bone mineral density response when treated with enalapril in women with Hypertension as compared to genotypes ATACAGTCACTTTTTTTTTTTTTTTGAGACGGAGTCTCGCTCTGTCGCCC/ATACAGTCACTTTTTTTTTTTTTTTGAGACGGAGTCTCGCTCTGTCGCCC + ATACAGTCACTTTTTTTTTTTTTTTGAGACGGAGTCTCGCTCTGTCGCCC/del.	PMID:12799093	enalapril
			ADRB2	rs1042714	Genotypes CG + GG are associated with increased response to enalapril in people with Hypertrophy, Left Ventricular as compared to genotype CC.	PMID:17178264	enalapril
					Genotypes CG + GG are associated with increased response to atenolol and enalapril in people with Hypertrophy, Left Ventricular as compared to genotype CC.		atenolol; enalapril
			BDKRB2	rs1799722	Genotypes CT + TT are associated with increased risk of Cough when treated with enalapril, imidapril and lisinopril in people with Essential hypertension as compared to genotype CC.	PMID:12522467	enalapril; imidapril; lisinopril
					Genotype TT is associated with decreased response to enalapril in people with Hypertension as compared to genotypes CC + CT.	PMID:22706620	enalapril
			CES1	rs146456965	Allele A is associated with decreased metabolism of when assayed with clopidogrel, enalapril and sacubitril in HEK cells as compared to allele C.	PMCID:PMC5637814	clopidogrel; enalapril; sacubitril
				rs201065375	Allele A is associated with decreased metabolism of clopidogrel, enalapril and sacubitril in HEK cells as compared to allele G.		clopidogrel; enalapril; sacubitril
				rs202121317	Allele C is associated with decreased enzyme activity of when assayed with enalapril in HEK cells as compared to allele A.		enalapril
				rs200707504	Allele C is associated with decreased enzyme activity of when assayed with clopidogrel, enalapril and sacubitril in HEK cells as compared to allele T.		clopidogrel; enalapril; sacubitril
				rs151291296	Allele C is associated with decreased enzyme activity of when assayed with clopidogrel, enalapril and sacubitril in HEK cells as compared to allele A.		clopidogrel; enalapril; sacubitril
				rs143718310	Allele G is associated with decreased metabolism of when assayed with clopidogrel, enalapril and sacubitril in HEK cells as compared to allele T.		clopidogrel; enalapril; sacubitril
				rs2307243	Allele T is associated with decreased enzyme activity of when assayed with enalapril in HEK cells as compared to allele C.		enalapril
				rs71647871	Genotype CT is associated with decreased metabolism of enalapril in healthy individuals as compared to genotype CC.	PMCID:PMC4631185	enalapril
			NR3C2	rs5522	Genotype TT is associated with increased response to enalapril in people with Hypertension as compared to genotypes CC + CT.	PMID:24059494	enalapril
			NOS3	rs2070744	Genotypes CC + CT are associated with increased response to enalapril in people with Hypertension as compared to genotype TT.	PMID:22706620	enalapril
			PCGF3	rs1044147	Allele A is associated with increased likelihood of Cough when treated with enalapril in people with Hypertension as compared to allele G.	PMID:32397904	enalapril
			PNPT1	rs13015243	Allele C is associated with decreased likelihood of Cough when treated with enalapril in people with Hypertension as compared to allele T.	PMID:32397904	enalapril
			PNPT1	rs13009649	Allele G is associated with decreased likelihood of Cough when treated with enalapril in people with Hypertension as compared to allele A.	PMID:32397904	enalapril
			SLCO1B1	rs4149056	Genotypes CC + CT are associated with increased likelihood of Cough when treated with enalapril in people with Essential hypertension as compared to genotype TT.	PMCID:PMC4660479	enalapril
			VEGFA	rs699947	Genotypes AA + AC are associated with increased response to enalapril in people with Hypertension as compared to genotype CC.	PMID:26002049	enalapril
11	Metoprolol	selective beta-receptor blocker	ADRA2C	rs61767072	Allele del is associated with increased response to metoprolol in people with Heart Failure as compared to allele GGGGCGGGGCCG.	PMID:17496726	metoprolol
			ADRB1	rs1801253	Allele C is associated with increased response to metoprolol in people with Hypertension as compared to allele G.	PMID:12844134	metoprolol
					Genotype CC is associated with increased response to metoprolol in healthy individuals as compared to genotypes CG + GG.	PMID:21311897	metoprolol
					Genotypes CG + GG are associated with increased response to atenolol, carvedilol, diltiazem, metoprolol or verapamil in people with Atrial Fibrillation as compared to genotype CC.	PMCID:PMC3245828	atenolol; carvedilol; diltiazem; metoprolol; verapamil
					Genotype CC is associated with increased response to metoprolol in people with Heart Failure as compared to genotypes CG + GG.	PMID:17496726	metoprolol
					Genotype AA is associated with increased response to metoprolol in people with Essential hypertension as compared to genotype AG.	PMID:16815314	metoprolol
					Genotype AA is associated with increased response to metoprolol in people with Hypertension as compared to genotype AG.	PMID:12844134	metoprolol
					Genotype CC is associated with increased response to metoprolol in people with Essential hypertension as compared to genotypes CG + GG.	PMID:16815314	metoprolol
					Genotype CC is associated with increased improvement in left ventricular(LV) remodeling and greater increase in LVEF (left ventricular ejection fraction) when treated with metoprolol in people with Heart Failure as compared to genotypes CG + GG.	PMID:15864115	metoprolol
				rs1801252	Genotypes AG + GG are associated with increased improvement in left ventricular remodeling when treated with Beta Blocking Agents and metoprolol in people with Heart Failure as compared to genotype AA.	PMID:15864115	Beta Blocking Agents; metoprolol
			ADRB2	rs1042714	Genotype GG is associated with increased risk of Hypertriglyceridemia due to atenolol or metoprolol in people with Hypertension as compared to genotypes CC + CG.	PMID:16027735	atenolol; metoprolol
					Genotype CG is associated with increased triglycerides due to metoprolol in people with Hypertension.	PMID:17671401	metoprolol
					Genotype CC is associated with increased response to atenolol or metoprolol in people with Tachycardia as compared to genotypes CG + GG.	PMCID:PMC6773496	atenolol; metoprolol
					Genotype CC is associated with decreased total cholesterol due to metoprolol in people with Hypertension.	PMID:17671401	metoprolol
				rs1042713	Genotype AA is associated with increased response to atenolol or metoprolol in people with Tachycardia as compared to genotypes AG + GG.	PMCID:PMC6773496	atenolol; metoprolol
			CYP2D6	CYP2D6 normal metabolizers	CYP2D6 normal metabolizers are associated with increased clearance of metoprolol in women with Pregnancy as compared to CYP2D6 intermediate metabolizers.	PMCID:PMC5564514	metoprolol
				CYP2D6*10	CYP2D6 *10 is associated with decreased clearance of metoprolol as compared to CYP2D6 *1.	PMID:15467211	metoprolol
				CYP2D6*4	CYP2D6 *4 is associated with decreased dose of metoprolol in people with Heart Failure.	PMCID:PMC5500390	metoprolol
				CYP2D6*1; CYP2D6*9; CYP2D6*10; CYP2D6*17; CYP2D6*29; CYP2D6*45; CYP2D6*46	CYP2D6 *9 + *29 + *45 + *46 + *17 + *10 is associated with decreased metabolism of metoprolol in people with Hypertension as compared to CYP2D6 *1.	PMID:15592325	metoprolol
				rs5030655	Genotype del/del is associated with increased response to metoprolol.	PMID:19037197	metoprolol
				rs1065852	Genotype GG is associated with decreased heart rate when treated with metoprolol in people with as compared to genotypes AA + AG.	PMID:29095089	metoprolol
				CYP2D6*1; CYP2D6*5; CYP2D6*17	CYP2D6 *5/*17 is associated with decreased metabolism of codeine, debrisoquine, dextromethorphan or metoprolol in healthy individuals as compared to CYP2D6 *17/*17 + *1/*1.	PMID:11823760	codeine; debrisoquine; dextromethorphan; metoprolol
				CYP2D6*1; CYP2D6*2; CYP2D6*17	CYP2D6 *17/*17 is associated with decreased metabolism of debrisoquine, dextromethorphan or metoprolol in healthy individuals as compared to CYP2D6 *1/*1 + *1/*2.	PMID:11823760	debrisoquine; dextromethorphan; metoprolol
				rs3892097	Allele T is associated with increased plasma concentrations of metoprolol and greater reductions in heart rate, diastolic blood pressure, and mean arterial pressure in PMs than in non-PMs, when treated with metoprolol as compared to allele C.	PMID:19037197	metoprolol
				CYP2D6*4	CYP2D6 *4 is associated with increased risk of Bradycardia due to metoprolol as compared to CYP2D6 *1.	PMID:18784654	metoprolol
				CYP2D6*1; CYP2D6*2; CYP2D6*29	CYP2D6 *29/*29 is associated with decreased metabolism of dextromethorphan or metoprolol in healthy individuals as compared to CYP2D6 *1/*1 + *1/*2.	PMID:11823760	dextromethorphan; metoprolol
				CYP2D6*1; CYP2D6*3; CYP2D6*4; CYP2D6*5; CYP2D6*6	CYP2D6 *4 + *3 + *5 + *6 is associated with decreased metabolism of metoprolol in people with Hypertension as compared to CYP2D6 *1.	PMID:15592325	metoprolol
				CYP2D6 poor metabolizers	CYP2D6 poor metabolizers are associated with decreased dose of metoprolol.	PMID:31107373	metoprolol
				CYP2D6 poor metabolizer	CYP2D6 poor metabolizer is associated with increased peak plasma metoprolol concentration (CMax/dose), increased area under the concentration-time curve (AUC/dose), increased elimination half-life, and decreased apparent oral clearance (CL/F) when treated with metoprolol as compared to CYP2D6 ultra-metabolizer phenotype.	PMCID:PMC3818912	metoprolol
				CYP2D6*1; CYP2D6*4	CYP2D6 *1/*4 + *4/*4 are associated with increased heart rate (HR) and diastolic blood pressure (DBP) reductions during early titration when treated with metoprolol as compared to CYP2D6 *1/*1.	PMID:24193112	metoprolol
				rs5030655	Genotype del/del is associated with increased plasma concentrations of metoprolol when treated with metoprolol.	PMID:19037197	metoprolol
				CYP2D6 poor metabolizer genotype	CYP2D6 poor metabolizer genotype is associated with increased likelihood of Bradycardia when treated with metoprolol as compared to CYP2D6 normal metabolizer genotype.	PMCID:PMC10058912	metoprolol
				rs1065852	Allele A is associated with increased concentrations of metoprolol in healthy individuals as compared to allele G.	PMID:10223777	metoprolol
				CYP2D6*10	CYP2D6 *10 is associated with decreased metabolism of metoprolol in healthy individuals as compared to CYP2D6 *1.	PMID:18834373	metoprolol
				CYP2D6*1; CYP2D6*4	CYP2D6 *1/*4 + *4/*4 are associated with increased plasma metoprolol concentrations when treated with metoprolol as compared to CYP2D6 *1/*1.	PMID:24193112	metoprolol
				CYP2D6*1; CYP2D6*3; CYP2D6*4; CYP2D6*5; CYP2D6*6; CYP2D6*10; CYP2D6*17; CYP2D6*41	CYP2D6 *3/*17 + *3/*4 + *4/*10 + *4/*17 + *4/*4 + *4/*41 + *4/*5 + *4/*6 + *5/*10 + *5/*17 are associated with greater heart rate (HR) reduction when treated with metoprolol as compared to CYP2D6 *1/*1.	PMCID:PMC4111800	metoprolol
			LINC02011	rs294610	Allele A is associated with increased response to atenolol or metoprolol in people with Hypertension as compared to allele C.	PMCID:PMC6742943	atenolol; metoprolol
			LRRC15	rs11313667	Allele del is associated with increased response to atenolol, hydrochlorothiazide or metoprolol in people with Hypertension as compared to allele C.	PMCID:PMC4752391	atenolol; hydrochlorothiazide; metoprolol
			OR10P1	rs17117817	Allele G is associated with decreased response to atenolol or metoprolol in people with Hypertension as compared to allele T.	PMCID:PMC5866313	atenolol; metoprolol
			PPARA	rs4253778	Genotype GG is associated with decreased cardiac rehospitalization when treated with atenolol, Beta Blocking Agents, carvedilol or metoprolol in people with Acute coronary syndrome as compared to genotypes CC + CG.	PMCID:PMC2586954	atenolol; Beta Blocking Agents; carvedilol; metoprolol
			SLC25A31	rs201279313	Genotype TTA/del is associated with increased response to atenolol, hydrochlorothiazide or metoprolol in people with Hypertension as compared to genotype TTA/TTA.	PMCID:PMC4752391	atenolol; hydrochlorothiazide; metoprolol
			SLC4A1	rs45545233	Genotypes CC + CT are associated with decreased response to atenolol or metoprolol in people with Hypertension as compared to genotype TT.	PMCID:PMC6742943	atenolol; metoprolol
			SNX9	rs2364349	Allele A is associated with decreased response to atenolol or metoprolol in people with Hypertension as compared to allele G.	PMCID:PMC5866313	atenolol; metoprolol
			ZMAT4	rs1367094	Allele T is associated with increased response to atenolol or metoprolol in people with Hypertension as compared to allele C.	PMCID:PMC4752391	atenolol; metoprolol
